# Supplementary material for: Silencing of SlPL , which encodes a pectate lyase in tomato, confers enhanced fruit firmness, prolonged shelf‐life and reduced susceptibility to grey mould
Source: Plant Biotechnol J. 2017 May 16;15(12):1544–55. doi: 10.1111/pbi.12737 (PMC5698048; doi:10.1111/pbi.12737)
Supplement: Supplementary file 5 — Data S2 The RNA‐Seq original data. [file PBI-15-1544-s001.xls]

geneID	WT-1-VS-SlPel-1	WT-2-VS-SlPel-2	geneLength	WT-1-Expression	SlPel-1-Expression	WT-1-FPKM	SlPel-1-FPKM	log2 Ratio(SlPel-1/WT-1)	P-value	FDR	WT-2-Expression	SlPel-2-Expression	WT-2-FPKM	SlPel-2-FPKM	log2 Ratio(SlPel-2/WT-2)	P-value	FDR	Description	KEGG Orthology	GO Component	GO Function	GO Process	Blast nr
Solyc00g060810.2.1	Down	Down	829	1389	95	181.69	12.16	-3.901263884	1.20E-301	3.10E-299	1268	434	159.98	55.74	-1.521106649	1.16E-91	4.56E-90	Major latex-like protein (AHRD V1 **-- B5THI3_PANGI); contains Interpro domain(s) IPR000916 Bet v I allergen	-	-	-	-	gi|460416104|ref|XP_004253390.1|/8.62427e-80/PREDICTED: kirola-like [Solanum lycopersicum]
Solyc00g075030.2.1	Down	Down	997	52	15	5.61	1.58	-1.828076212	2.68E-06	1.76E-05	77	9	8.02	0.95	-3.077602818	1.35E-14	1.22E-13	Gag polyprotein (AHRD V1 *-*- GAG_FIVPE); contains Interpro domain(s) IPR001878 Zinc finger, CCHC-type	K12619|1|2e-15|81.6|osa:4349826|5'-3' exoribonuclease 2 [EC:3.1.13.-]	-	-	-	gi|147832403|emb|CAN73272.1|/6.39502e-54/hypothetical protein VITISV_013115 [Vitis vinifera]
Solyc01g005000.2.1	Down	Down	1717	88	40.01	5.43	2.42	-1.165945151	1.09E-05	6.48E-05	115.77	56.5	6.89	3.42	-1.010507658	9.39E-06	4.25E-05	Glutamate decarboxylase (AHRD V1 ***- Q1I1D8_CITSI); contains Interpro domain(s) IPR010107 Glutamate decarboxylase	K01580|1|0.0|799|rcu:RCOM_0112580|glutamate decarboxylase [EC:4.1.1.15]	GO:0043231//intracellular membrane-bounded organelle;GO:0044444	GO:0005515//protein binding;GO:0016831//carboxy-lyase activity;GO:0048037//cofactor binding	GO:0009064//glutamine family amino acid metabolic process;GO:0010038//response to metal ion	gi|350538351|ref|NP_001233827.1|/0/glutamate decarboxylase isoform3 [Solanum lycopersicum]
Solyc01g005280.2.1	Down	Down	1163	46.54	10.22	4.28	0.92	-2.21790503	4.97E-07	3.64E-06	39.06	5.18	3.47	0.47	-2.884203001	1.07E-07	5.95E-07	SEC14 cytosolic factor (AHRD V1 **-- B2W8N2_PYRTR); contains Interpro domain(s) IPR001251 Cellular retinaldehyde-binding/triple function, C-terminal	-	-	GO:0005488//binding;GO:0003824//catalytic activity	GO:0051234//establishment of localization;GO:0008652//cellular amino acid biosynthetic process	gi|460365709|ref|XP_004228740.1|/3.49416e-134/PREDICTED: sec14 cytosolic factor-like [Solanum lycopersicum]
Solyc01g005290.2.1	Down	Down	808	196.58	47.47	26.41	6.24	-2.081466367	9.55E-24	2.10E-22	218.61	47.56	28.33	6.27	-2.175793254	4.46E-27	6.47E-26	SEC14 cytosolic factor family protein (AHRD V1 **-- D7M8H6_ARALY); contains Interpro domain(s) IPR001251 Cellular retinaldehyde-binding/triple function, C-terminal	-	-	GO:0005488//binding;GO:0003824//catalytic activity	GO:0051234//establishment of localization;GO:0008652//cellular amino acid biosynthetic process	gi|460365711|ref|XP_004228741.1|/5.7661e-113/PREDICTED: SEC14 cytosolic factor-like [Solanum lycopersicum]
Solyc01g005520.2.1	Down	Down	1310	130	43	10.58	3.43	-1.625059146	5.78E-12	6.94E-11	112	53	8.79	4.24	-1.051798901	6.25E-06	2.89E-05	Tetratricopeptide TPR_2 repeat protein (AHRD V1 *--- A8ZVN6_DESOH); contains Interpro domain(s) IPR001478 PDZ/DHR/GLGF	-	GO:0009526//plastid envelope;GO:0009532//plastid stroma;GO:0009534//chloroplast thylakoid	-	GO:0006950//response to stress	gi|460365514|ref|XP_004228646.1|/1.36591e-145/PREDICTED: uncharacterized protein LOC101254513 [Solanum lycopersicum]
Solyc01g006150.2.1	Down	Down	1459	120	49	8.75	3.49	-1.326055981	1.45E-08	1.28E-07	161	30	11.32	2.15	-2.396465393	1.32E-22	1.67E-21	Cation-efflux pump fieF (AHRD V1 ***- FIEF_KLEPN); contains Interpro domain(s) IPR002524 Cation efflux protein	K14709|1|7e-14|77.0|mtr:MTR_3g082050|solute carrier family 39 (zinc transporter), member 1/2/3	GO:0044464	GO:0015075//ion transmembrane transporter activity	GO:0006811//ion transport	gi|460365510|ref|XP_004228644.1|/0/PREDICTED: metal tolerance protein 4-like [Solanum lycopersicum]
Solyc01g006540.2.1	Down	Down	3137	62662.97	29161.98	2095.13	954.11	-1.134812254	0	0	64356.86	30730.96	2075.43	1008.75	-1.0408416	0	0	Lipoxygenase (AHRD V1 **** Q96573_SOLLC); contains Interpro domain(s) IPR001246 Lipoxygenase, plant	K00454|1|0.0|1171|vvi:100243312|lipoxygenase [EC:1.13.11.12]	-	GO:0046914//transition metal ion binding;GO:0016702//oxidoreductase activity, acting on single donors with incorporation of molecular oxygen, incorporation of two atoms of oxygen	GO:0006633//fatty acid biosynthetic process	gi|350538039|ref|NP_001233812.1|/0/lipoxygenase [Solanum lycopersicum]
Solyc01g006690.2.1	Down	Down	2068	242	63	12.35	3.15	-1.971087308	5.88E-27	1.47E-25	79	31	3.89	1.55	-1.32750194	5.64E-06	2.63E-05	Unknown Protein (AHRD V1)	-	GO:0043231//intracellular membrane-bounded organelle	GO:0005488//binding	-	gi|460365498|ref|XP_004228638.1|/0/PREDICTED: uncharacterized protein LOC101252211 [Solanum lycopersicum]
Solyc01g007020.2.1	Down	Down	1511	25.13	0	1.77	0.01	-7.46760555	2.24E-08	1.94E-07	170.04	0	11.53	0.01	-10.1711768	2.89E-51	6.85E-50	U-box domain-containing protein (AHRD V1 ***- D7LU64_ARALY); contains Interpro domain(s) IPR003613 U box domain	-	GO:0043234//protein complex	GO:0019787//small conjugating protein transferase activity	GO:0032446//protein modification by small protein conjugation	gi|460365602|ref|XP_004228690.1|/0/PREDICTED: E3 ubiquitin-protein ligase PUB23-like [Solanum lycopersicum]
Solyc01g007040.2.1	Down	Down	1061	21.57	2	2.18	0.2	-3.44625623	2.87E-05	0.000157942	86.7	0	8.46	0.01	-9.724513853	2.72E-26	3.85E-25	U-box domain-containing protein (AHRD V1 ***- D7LU64_ARALY); contains Interpro domain(s) IPR003613 U box domain	-	GO:0043234//protein complex	GO:0019787//small conjugating protein transferase activity	GO:0032446//protein modification by small protein conjugation	gi|460365604|ref|XP_004228691.1|/1.03419e-139/PREDICTED: E3 ubiquitin-protein ligase PUB22-like [Solanum lycopersicum]
Solyc01g007100.2.1	Down	Down	2699	268	90	10.43	3.43	-1.604458676	1.05E-22	2.22E-21	206	63	7.74	2.41	-1.68330042	1.50E-18	1.62E-17	Digalactosyldiacylglycerol synthase 1, chloroplastic (AHRD V1 ***- DGDG1_LOTJA); contains Interpro domain(s) IPR001296 Glycosyl transferase, group 1	K09480|1|0.0|1139|vvi:100259167|digalactosyldiacylglycerol synthase [EC:2.4.1.241]	GO:0030659//cytoplasmic vesicle membrane;GO:0009527//plastid outer membrane	GO:0035250//UDP-galactosyltransferase activity	GO:0010876//lipid localization;GO:0042548//regulation of photosynthesis, light reaction;GO:0009247//glycolipid biosynthetic process;GO:0044403//symbiosis, encompassing mutualism through parasitism	gi|460365425|ref|XP_004228603.1|/0/PREDICTED: digalactosyldiacylglycerol synthase 1, chloroplastic-like [Solanum lycopersicum]
Solyc01g007870.2.1	Down	Down	462	14	0	3.41	0.01	-8.413627929	5.18E-05	0.000272042	14	0	3.29	0.01	-8.361943774	6.94E-05	0.00028026	Cyclin B-like protein (AHRD V1 *-*- Q5U8T5_9SOLA)	-	-	-	GO:0009628//response to abiotic stimulus	gi|460365341|ref|XP_004228561.1|/5.60098e-58/PREDICTED: uncharacterized protein LOC101253518 [Solanum lycopersicum]
Solyc01g007940.2.1	Down	Down	1428	226.4	0	16.87	0.01	-10.72024426	7.65E-70	4.60E-68	91.02	0	6.54	0.01	-9.353146825	8.88E-28	1.31E-26	Alanine aminotransferase 2 (AHRD V1 **** A8IKE5_SOYBN); contains Interpro domain(s) IPR004839 Aminotransferase, class I and II	K14272|1|0.0|857|pop:POPTR_565169|glutamate--glyoxylate aminotransferase [EC:2.6.1.4 2.6.1.2 2.6.1.44 2.6.1.-]	GO:0005618//cell wall;GO:0009532//plastid stroma;GO:0042579//microbody;GO:0005576//extracellular region	GO:0016755;GO:0047635;GO:0016846//carbon-sulfur lyase activity;GO:0048037//cofactor binding	GO:0006749//glutathione metabolic process;GO:0008652//cellular amino acid biosynthetic process;GO:0043094;GO:0006950//response to stress	gi|460365329|ref|XP_004228555.1|/0/PREDICTED: glutamate--glyoxylate aminotransferase 2-like [Solanum lycopersicum]
Solyc01g008850.2.1	Down	Down	1572	1711.02	553	115.51	36.53	-1.660864096	1.27E-142	1.56E-140	5545.78	597	361.13	39.57	-3.190039303	0	0	CBL-interacting protein kinase 18 (AHRD V1 ***- C4P7W7_VITVI); contains Interpro domain(s) IPR002290 Serine/threonine protein kinase	K00924|1|5e-180|629|osa:4342410|[EC:2.7.1.-];K07198|3|1e-73|275|vvi:100254223|5'-AMP-activated protein kinase, catalytic alpha subunit [EC:2.7.11.11]	GO:0043231//intracellular membrane-bounded organelle	GO:0004674//protein serine/threonine kinase activity;GO:0032559	GO:0006464//cellular protein modification process;GO:0009755//hormone-mediated signaling pathway	gi|460365205|ref|XP_004228494.1|/0/PREDICTED: CBL-interacting serine/threonine-protein kinase 3-like isoform 2 [Solanum lycopersicum]
Solyc01g009470.1.1	Down	Down	2451	205	0	8.8	0.01	-9.781359714	2.02E-63	1.13E-61	72	0	2.98	0.01	-8.21916852	3.96E-22	4.92E-21	Poly (AHRD V1 ***- B9SCR8_RICCO); contains Interpro domain(s) IPR012317 Poly(ADP-ribose) polymerase, catalytic region	K10798|1|2e-95|348|vvi:100261796|poly [ADP-ribose] polymerase [EC:2.4.2.30]	GO:0043231//intracellular membrane-bounded organelle	GO:0016763//transferase activity, transferring pentosyl groups;GO:0003676//nucleic acid binding;GO:0016628//oxidoreductase activity, acting on the CH-CH group of donors, NAD or NADP as acceptor	GO:0006464//cellular protein modification process	gi|460365961|ref|XP_004228862.1|/0/PREDICTED: poly [ADP-ribose] polymerase 3-like [Solanum lycopersicum]
Solyc01g009660.1.1	Down	Down	579	93	0	17.77	0.01	-10.79522797	3.59E-29	9.61E-28	52	0	9.58	0.01	-9.903881846	3.50E-16	3.41E-15	Low-temperature-induced 65 kDa protein (AHRD V1 *-*- LTI65_ARATH)	-	-	-	GO:0009725//response to hormone;GO:0006950//response to stress;GO:0009628//response to abiotic stimulus	gi|27529824|dbj|BAC53927.1|/2.84807e-15/hypothetical protein [Nicotiana tabacum]
Solyc01g010430.2.1	Down	Down	1261	174	48	14.73	3.98	-1.887917094	8.89E-19	1.58E-17	575	38	46.95	3.16	-3.893128694	1.67E-122	8.25E-121	cDNA clone J023121M11 full insert sequence (AHRD V1 **-- B7F743_ORYSJ); contains Interpro domain(s) IPR007679 Protein of unknown function DUF569	-	-	-	-	gi|460365920|ref|XP_004228843.1|/1.02904e-158/PREDICTED: uncharacterized protein LOC101261849 [Solanum lycopersicum]
Solyc01g018020.1.1	Down	Down	2364	73	0	3.25	0.01	-8.344295908	4.69E-23	1.00E-21	22	0	0.95	0.01	-6.569855608	2.90E-07	1.56E-06	Transketolase-like protein (AHRD V1 ***- Q8LE99_ARATH); contains Interpro domain(s) IPR005478 Bacterial transketolase	K00615|1|0.0|1071|rcu:RCOM_0262670|transketolase [EC:2.2.1.1]	GO:0009507//chloroplast;GO:0009579//thylakoid	GO:0016744	-	gi|460365791|ref|XP_004228780.1|/0/PREDICTED: transketolase, chloroplastic-like [Solanum lycopersicum]
Solyc01g056850.2.1	Down	Down	2299	61.01	17.01	2.8	0.76	-1.881355504	2.17E-07	1.66E-06	227	17	10.03	0.76	-3.722178377	1.53E-47	3.42E-46	CTP synthase (AHRD V1 ***- B6U7R1_MAIZE); contains Interpro domain(s) IPR004468 CTP synthase	K01937|1|0.0|927|vvi:100248481|CTP synthase [EC:6.3.4.2]	GO:0044464	GO:0016879//ligase activity, forming carbon-nitrogen bonds	GO:0006220//pyrimidine nucleotide metabolic process;GO:0003006//developmental process involved in reproduction;GO:0010038//response to metal ion	gi|460366360|ref|XP_004229051.1|/0/PREDICTED: CTP synthase-like [Solanum lycopersicum]
Solyc01g057270.2.1	Down	Down	3101	39	7	1.32	0.23	-2.520832163	7.41E-07	5.28E-06	35	10	1.14	0.33	-1.788495895	0.000196393	0.000740876	Calmodulin-binding transcription activator 1 (AHRD V1 **** Q0WQF9_ARATH); contains Interpro domain(s) IPR005559 CG-1	K06694|1|3e-06|53.1|cre:CHLREDRAFT_140415|26S proteasome non-ATPase regulatory subunit 10	-	-	-	gi|365927834|gb|AEX07777.1|/0/calmodulin-binding transcription factor SR4 [Solanum lycopersicum]
Solyc01g057770.2.1	Down	Down	2562	214	80	8.78	3.21	-1.451647642	4.32E-16	6.67E-15	1835	51	72.65	2.06	-5.140246555	0	0	AE family transporter anion exchange (AHRD V1 *--* A4RY02_OSTLU); contains Interpro domain(s) IPR003020 Bicarbonate transporter, eukaryotic	K13862|1|2e-22|106|ota:Ot04g03190|solute carrier family 4 (sodium borate transporter), member 11	GO:0031224//intrinsic component of membrane	GO:0015301//anion:anion antiporter activity;GO:0015103//inorganic anion transmembrane transporter activity	GO:0006820//anion transport;GO:0010035//response to inorganic substance	gi|460366320|ref|XP_004229035.1|/0/PREDICTED: probable boron transporter 2-like [Solanum lycopersicum]
Solyc01g060070.2.1	Down	Down	865	60	7	7.51	0.86	-3.126404343	4.07E-12	4.94E-11	27	2	3.26	0.25	-3.704871964	1.09E-06	5.46E-06	Pore protein homolog (AHRD V1 **-- Q3EA11_ARATH); contains Interpro domain(s) IPR003397 Mitochondrial inner membrane translocase complex, subunit Tim17/22	-	GO:0019866//organelle inner membrane;GO:0031968//organelle outer membrane;GO:0031224//intrinsic component of membrane	GO:0008320//protein transmembrane transporter activity	GO:0006810//transport	gi|460366252|ref|XP_004229002.1|/1.38658e-83/PREDICTED: outer envelope pore protein 16-2, chloroplastic-like [Solanum lycopersicum]
Solyc01g060180.2.1	Down	Down	2100	98	50	4.92	2.46	-1	4.17E-05	0.000223182	79	28	3.83	1.38	-1.472676125	8.87E-07	4.52E-06	AMP-dependent synthetase and ligase (AHRD V1 ***- A1U2F4_MARAV); contains Interpro domain(s) IPR000873 AMP-dependent synthetase and ligase	K00666|1|2e-153|541|sbi:SORBI_10g012080|fatty-acyl-CoA synthase [EC:6.2.1.-];K01904|3|1e-34|146|ath:AT1G62940|4-coumarate--CoA ligase [EC:6.2.1.12]	-	GO:0016405//CoA-ligase activity	-	gi|460366246|ref|XP_004228999.1|/0/PREDICTED: acetate/butyrate--CoA ligase AAE7, peroxisomal-like [Solanum lycopersicum]
Solyc01g067290.2.1	Down	Down	1608	36	10	2.37	0.65	-1.866375436	7.26E-05	0.00037103	33	5	2.1	0.32	-2.714245518	3.12E-06	1.49E-05	NAD-dependent epimerase/dehydratase (AHRD V1 **-- C8RY11_9RHOB); contains Interpro domain(s) IPR016040 NAD(P)-binding domain	-	GO:0009536//plastid	GO:0016491//oxidoreductase activity	GO:0006779//porphyrin-containing compound biosynthetic process	gi|460366701|ref|XP_004229218.1|/0/PREDICTED: uncharacterized protein LOC101247061 [Solanum lycopersicum]
Solyc01g067440.2.1	Down	Down	634	67	22	11.62	3.74	-1.635499894	7.44E-07	5.29E-06	58	20	9.71	3.41	-1.509699556	1.82E-05	7.97E-05	Glutaredoxin (AHRD V1 ***- B9MZY7_POPTR); contains Interpro domain(s) IPR011905 Glutaredoxin-like, plant II	K03676|1|1e-24|111|bdi:100821530|glutaredoxin 3	-	GO:0015036//disulfide oxidoreductase activity	GO:0019725//cellular homeostasis	gi|460366689|ref|XP_004229212.1|/2.7254e-52/PREDICTED: monothiol glutaredoxin-S10-like [Solanum lycopersicum]
Solyc01g068080.2.1	Down	Down	1444	358	152	26.37	10.95	-1.267966701	2.39E-21	4.78E-20	391	142	27.78	10.27	-1.435610418	3.79E-27	5.52E-26	Dihydroflavonol 4-reductase family (AHRD V1 ***- D7MD06_ARALY); contains Interpro domain(s) IPR016040 NAD(P)-binding domain	K09753|1|2e-52|205|gmx:100799994|cinnamoyl-CoA reductase [EC:1.2.1.44]	-	GO:0048037//cofactor binding;GO:0016616//oxidoreductase activity, acting on the CH-OH group of donors, NAD or NADP as acceptor	GO:0008152//metabolic process	gi|460366626|ref|XP_004229182.1|/1.53943e-169/PREDICTED: tetraketide alpha-pyrone reductase 2-like [Solanum lycopersicum]
Solyc01g068130.2.1	Down	Down	1930	53	21	2.9	1.13	-1.359730128	0.000120906	0.000589229	111	26	5.86	1.4	-2.065473837	1.35E-13	1.16E-12	Os05g0272200 protein (Fragment) (AHRD V1 *-*- Q0DJJ5_ORYSJ)	-	-	-	-	gi|460366622|ref|XP_004229180.1|/0/PREDICTED: uncharacterized protein LOC101260262 [Solanum lycopersicum]
Solyc01g068460.2.1	Down	Down	2875	242	115	8.84	4.11	-1.104907976	2.77E-12	3.41E-11	278	114	9.79	4.09	-1.259208017	1.85E-16	1.83E-15	Pathogen-induced calmodulin-binding protein (Fragment) (AHRD V1 *-*- Q8H6W8_PHAVU); contains Interpro domain(s) IPR012417 Calmodulin-binding, plant	-	-	-	-	gi|460366578|ref|XP_004229158.1|/0/PREDICTED: uncharacterized protein LOC101253931 [Solanum lycopersicum]
Solyc01g073640.2.1	Down	Down	1331	16	1	1.28	0.08	-4	0.000121424	0.000590967	140.98	3	10.89	0.24	-5.503825738	1.45E-37	2.69E-36	Uncharacterized oxidoreductase Mb1385 (AHRD V1 ***- Y1385_MYCBO); contains Interpro domain(s) IPR002347 Glucose/ribitol dehydrogenase	K13070|1|3e-63|240|osa:4335093|momilactone-A synthase [EC:1.1.1.295];K09841|2|7e-56|216|bdi:100827045|xanthoxin dehydrogenase [EC:1.1.1.288]	-	GO:0016491//oxidoreductase activity	GO:0008152//metabolic process	gi|350538977|ref|NP_001233856.1|/5.68474e-139/yfe37 protein [Solanum lycopersicum]
Solyc01g073950.2.1	Down	Down	2269	147	60	6.83	2.73	-1.322984627	3.40E-10	3.52E-09	200	84	8.96	3.83	-1.22615434	8.67E-12	6.70E-11	Bromodomain protein (AHRD V1 ***- B9N6H8_POPTR); contains Interpro domain(s) IPR001487 Bromodomain	-	-	-	-	gi|460366978|ref|XP_004229352.1|/0/PREDICTED: uncharacterized protein LOC101251918 [Solanum lycopersicum]
Solyc01g079260.2.1	Down	Down	1246	415	126	35.57	10.57	-1.750685598	1.41E-38	5.07E-37	1037	120	85.73	10.1	-3.08544485	1.64E-179	1.14E-177	WRKY transcription factor 4 (AHRD V1 ***- A7UGD1_SOLTU); contains Interpro domain(s) IPR003657 DNA-binding WRKY	K13424|1|1e-23|109|rcu:RCOM_0849600|WRKY transcription factor 33	-	-	-	gi|460367028|ref|XP_004229377.1|/1.22645e-172/PREDICTED: probable WRKY transcription factor 23-like [Solanum lycopersicum]
Solyc01g079360.2.1	Down	Down	1212	61	25	5.38	2.16	-1.31657486	5.94E-05	0.000308509	62	22	5.27	1.9	-1.471803543	1.40E-05	6.20E-05	WRKY transcription factor 3 (AHRD V1 ***- C9DHZ2_9ROSI); contains Interpro domain(s) IPR003657 DNA-binding WRKY	K13425|1|9e-28|122|ath:AT4G01250|WRKY transcription factor 22	-	-	-	gi|460367042|ref|XP_004229384.1|/3.47975e-124/PREDICTED: WRKY transcription factor 22 [Solanum lycopersicum]
Solyc01g079620.2.1	Down	Down	1163	147	69	13.53	6.21	-1.123496666	3.54E-08	2.98E-07	309	46	27.43	4.16	-2.721099189	3.10E-48	7.04E-47	Myb 12 transcription factor (AHRD V1 **-- D2EBC3_9SOLN); contains Interpro domain(s) IPR017930 Myb-type HTH DNA-binding domain	K09422|1|2e-59|227|aly:ARALYDRAFT_483923|myb proto-oncogene protein, plant	GO:0043231//intracellular membrane-bounded organelle	GO:0003676//nucleic acid binding;GO:0001071//nucleic acid binding transcription factor activity	GO:0009699//phenylpropanoid biosynthetic process;GO:0006351//transcription, DNA-templated	gi|350534530|ref|NP_001234401.1|/4.5109e-174/MYB12 protein [Solanum lycopersicum]
Solyc01g080070.2.1	Down	Down	1963	54	11	2.91	0.58	-2.326894348	2.21E-08	1.91E-07	34	3	1.76	0.16	-3.459431619	8.79E-08	4.95E-07	Copper chaperone (AHRD V1 *--- B6TJ24_MAIZE); contains Interpro domain(s) IPR006121 Heavy metal transport/detoxification protein	K07213|1|1e-10|66.6|vvi:100247137|copper chaperone	GO:0030312//external encapsulating structure	GO:0043169//cation binding	GO:0006812//cation transport	gi|460367150|ref|XP_004229438.1|/2.43733e-46/PREDICTED: uncharacterized protein LOC101256517 isoform 2 [Solanum lycopersicum]
Solyc01g080130.2.1	Down	Down	2550	47	16	1.94	0.65	-1.577545029	5.38E-05	0.000281408	56	20	2.23	0.81	-1.461049897	4.04E-05	0.000169384	Unknown Protein (AHRD V1)	-	-	-	-	gi|460367160|ref|XP_004229443.1|/0/PREDICTED: uncharacterized protein LOC101258185 isoform 1 [Solanum lycopersicum]
Solyc01g080280.2.1	Down	Down	1684	496	197	31.21	12.13	-1.363428807	3.06E-32	9.03E-31	294	45	17.84	2.78	-2.681958827	2.93E-45	6.29E-44	Glutamine synthetase (AHRD V1 ***- B5LAU9_CAPAN); contains Interpro domain(s) IPR008146 Glutamine synthetase, catalytic region	K01915|1|0.0|746|rcu:RCOM_0678350|glutamine synthetase [EC:6.3.1.2]	GO:0009536//plastid	GO:0016211;GO:0032559	GO:0006541//glutamine metabolic process;GO:0071941	gi|460367196|ref|XP_004229461.1|/0/PREDICTED: glutamine synthetase, chloroplastic [Solanum lycopersicum]
Solyc01g080590.2.1	Down	Down	644	491	230	83.79	38.41	-1.12529611	4.79E-24	1.07E-22	416	193	68.47	32.33	-1.082598505	4.52E-19	4.99E-18	Unknown Protein (AHRD V1)	-	-	-	-	gi|460367248|ref|XP_004229487.1|/7.10235e-32/PREDICTED: uncharacterized protein LOC101245492 [Solanum lycopersicum]
Solyc01g080760.2.1	Down	Down	2286	42	9	1.94	0.41	-2.242360838	1.39E-06	9.53E-06	65	14	2.89	0.63	-2.197645759	4.91E-09	3.08E-08	Unknown Protein (AHRD V1)	-	-	-	-	gi|460367268|ref|XP_004229497.1|/0/PREDICTED: uncharacterized protein LOC101248421 isoform 1 [Solanum lycopersicum]
Solyc01g080780.2.1	Down	Down	3462	137	10	4.15	0.3	-3.790076931	1.50E-30	4.21E-29	81	14	2.36	0.42	-2.490325627	1.30E-12	1.05E-11	Translocase of chloroplast 34 (AHRD V1 *-*- B6TBT7_MAIZE); contains Interpro domain(s) IPR005690 Chloroplast protein import component Toc86/159	-	GO:0009527//plastid outer membrane	GO:0017111//nucleoside-triphosphatase activity;GO:0005488//binding	GO:0006605//protein targeting;GO:0009207	gi|460367419|ref|XP_004229571.1|/0/PREDICTED: translocase of chloroplast 159, chloroplastic-like [Solanum lycopersicum]
Solyc01g081390.2.1	Down	Down	1806	105	34	6.15	1.95	-1.657112286	3.71E-10	3.82E-09	113	55	6.39	3.16	-1.015891373	1.11E-05	4.98E-05	Glucose 6 phosphate/phosphate translocator-like protein (AHRD V1 **** Q9LF61_ARATH); contains Interpro domain(s) IPR004696 Tpt phosphate/phosphoenolpyruvate translocator	K15283|1|6e-159|559|rcu:RCOM_1516140|solute carrier family 35, member E1	GO:0031224//intrinsic component of membrane	GO:0005342//organic acid transmembrane transporter activity;GO:0015145//monosaccharide transmembrane transporter activity;GO:0015291//secondary active transmembrane transporter activity	GO:0015717//triose phosphate transport;GO:0008645//hexose transport;GO:0015711//organic anion transport	gi|460367338|ref|XP_004229531.1|/0/PREDICTED: xylulose 5-phosphate/phosphate translocator, chloroplastic-like isoform 1 [Solanum lycopersicum]
Solyc01g081590.2.1	Down	Down	373	48	0	14.79	0.01	-10.53040634	2.07E-15	3.10E-14	13	0	3.86	0.01	-8.592457037	0.000137612	0.000531844	Non-specific lipid-transfer protein (AHRD V1 **** B9N6K5_POPTR); contains Interpro domain(s) IPR013770 Plant lipid transfer protein and hydrophobic protein, helical	-	-	-	-	gi|460367376|ref|XP_004229550.1|/9.1777e-60/PREDICTED: non-specific lipid-transfer protein 2-like [Solanum lycopersicum]
Solyc01g086870.2.1	Down	Down	1634	670	209	43.48	13.27	-1.71218357	2.18E-59	1.14E-57	1308	236	81.87	15.04	-2.444530328	3.49E-176	2.36E-174	BHLH transcription factor (AHRD V1 *-** B6TXR4_MAIZE); contains Interpro domain(s) IPR011598 Helix-loop-helix DNA-binding	K12126|1|1e-07|56.6|aly:ARALYDRAFT_471048|phytochrome-interacting factor 3	-	-	-	gi|460367489|ref|XP_004229606.1|/0/PREDICTED: transcription factor bHLH130-like [Solanum lycopersicum]
Solyc01g087180.2.1	Down	Down	711	138	3	21.21	0.45	-5.558675809	3.84E-38	1.37E-36	52	0	7.71	0.01	-9.59058705	3.50E-16	3.41E-15	Unknown Protein (AHRD V1)	-	-	-	-	gi|460367534|ref|XP_004229628.1|/8.85254e-69/PREDICTED: uncharacterized protein LOC101246280 [Solanum lycopersicum]
Solyc01g087200.2.1	Down	Down	2866	32	7	1.17	0.25	-2.22650853	3.16E-05	0.000171871	20	2	0.71	0.07	-3.342392197	7.78E-05	0.00031236	Cc-nbs-lrr, resistance protein	K13457|1|9e-73|273|vvi:100252764|disease resistance protein RPM1	-	-	-	gi|460370553|ref|XP_004231117.1|/0/PREDICTED: putative late blight resistance protein homolog R1A-10-like [Solanum lycopersicum]
Solyc01g087590.2.1	Down	Down	1850	80	1	4.57	0.06	-6.251087854	1.42E-23	3.11E-22	582	1	32.09	0.06	-9.062945574	2.69E-171	1.79E-169	Polyamine oxidase (AHRD V1 **** Q4H439_TOBAC); contains Interpro domain(s) IPR002937 Amine oxidase	K13366|1|0.0|817|rcu:RCOM_0964720|polyamine oxidase (propane-1,3-diamine-forming) [EC:1.5.3.14]	-	GO:0016647//oxidoreductase activity, acting on the CH-NH group of donors, oxygen as acceptor;GO:0050662//coenzyme binding	GO:0008152//metabolic process	gi|460367580|ref|XP_004229651.1|/0/PREDICTED: polyamine oxidase 1-like isoform 1 [Solanum lycopersicum]
Solyc01g087790.2.1	Down	Down	2656	29.99	5.02	1.19	0.19	-2.64689025	1.69E-05	9.68E-05	23.66	4.84	0.9	0.19	-2.243925583	0.00021417	0.000803513	Subtilisin-like protease (AHRD V1 **-- O82006_SOLLC); contains Interpro domain(s) IPR015500 Peptidase S8, subtilisin-related	-	-	GO:0005515//protein binding;GO:0004175//endopeptidase activity	GO:0019538//protein metabolic process;GO:0044092//negative regulation of molecular function	gi|460367605|ref|XP_004229663.1|/0/PREDICTED: subtilisin-like protease-like [Solanum lycopersicum]
Solyc01g088590.2.1	Down	Down	719	794	110	120.6	16.35	-2.882867366	4.85E-132	5.43E-130	482	154	70.61	22.96	-1.620749875	3.25E-39	6.20E-38	Invertase inhibitor (AHRD V1 ***- A7IZL0_COFCA); contains Interpro domain(s) IPR006501 Pectinesterase inhibitor	-	-	GO:0004091;GO:0030234//enzyme regulator activity	-	gi|460367699|ref|XP_004229708.1|/2.00956e-92/PREDICTED: putative invertase inhibitor-like [Solanum lycopersicum]
Solyc01g090350.2.1	Down	Down	653	6706	1	1127.62	0.16	-12.78292145	0	0	2335	1	378.7	0.17	-11.12130496	0	0	Non-specific lipid-transfer protein (AHRD V1 ***- B9RD07_RICCO); contains Interpro domain(s) IPR013770 Plant lipid transfer protein and hydrophobic protein, helical	-	-	-	GO:0051234//establishment of localization	gi|460367788|ref|XP_004229752.1|/1.5176e-53/PREDICTED: non-specific lipid-transfer protein A-like [Solanum lycopersicum]
Solyc01g090360.2.1	Down	Down	621	4508	85	799.52	14.75	-5.760347264	0	0	1600	214	273.7	37.26	-2.876895855	3.38E-257	3.13E-255	Non-specific lipid-transfer protein (AHRD V1 ***- B9RD07_RICCO); contains Interpro domain(s) IPR013770 Plant lipid transfer protein and hydrophobic protein, helical	-	-	-	GO:0051234//establishment of localization	gi|460367790|ref|XP_004229753.1|/7.09927e-50/PREDICTED: non-specific lipid-transfer protein AP10-like [Solanum lycopersicum]
Solyc01g091780.2.1	Down	Down	1226	31	7	2.7	0.6	-2.169925001	5.30E-05	0.000278297	43	7	3.61	0.6	-2.588964431	1.67E-07	9.16E-07	Fructosamine kinase family protein (AHRD V1 ***- D7LS54_ARALY); contains Interpro domain(s) IPR016477 Fructosamine/Ketosamine-3-kinase	-	GO:0009536//plastid	GO:0016772//transferase activity, transferring phosphorus-containing groups	GO:0006796//phosphate-containing compound metabolic process	gi|460367988|ref|XP_004229852.1|/1.61919e-177/PREDICTED: protein-ribulosamine 3-kinase, chloroplastic-like [Solanum lycopersicum]
Solyc01g091910.2.1	Down	Down	3006	498	206	17.39	7.04	-1.304610599	2.35E-30	6.55E-29	3845	159	129.47	5.45	-4.570217804	0	0	Phospholipase D (AHRD V1 **** Q9XGT0_GOSHI); contains Interpro domain(s) IPR011402 Phospholipase D, plant	K01115|1|0.0|1439|rcu:RCOM_1613030|phospholipase D [EC:3.1.4.4]	GO:0044464	GO:0035091//phosphatidylinositol binding;GO:0046872//metal ion binding;GO:0004620//phospholipase activity	GO:0042742//defense response to bacterium;GO:0010038//response to metal ion;GO:0006650//glycerophospholipid metabolic process	gi|350538889|ref|NP_001234108.1|/0/phospholipase PLDb2 [Solanum lycopersicum]
Solyc01g094340.2.1	Down	Down	2511	82	32	3.44	1.31	-1.392841753	1.21E-06	8.37E-06	68	16	2.75	0.66	-2.058893689	8.28E-09	5.11E-08	Acetyl-coenzyme A carboxylase carboxyl transferase subunit alpha (AHRD V1 *-*- A0YRC5_LYNSP); contains Interpro domain(s) IPR001095 Acetyl-CoA carboxylase, alpha subunit	K01962|1|0.0|870|vvi:100256854|acetyl-CoA carboxylase carboxyl transferase subunit alpha [EC:6.4.1.2]	-	GO:0016874//ligase activity	-	gi|460368055|ref|XP_004229885.1|/0/PREDICTED: acetyl-coenzyme A carboxylase carboxyl transferase subunit alpha, chloroplastic-like [Solanum lycopersicum]
Solyc01g094370.2.1	Down	Down	1084	213	90	21.08	8.72	-1.273474827	2.09E-13	2.78E-12	664	128	63.38	12.44	-2.349041174	3.02E-86	1.11E-84	Remorin 2 (AHRD V1 ***- Q9XEX9_SOLLC); contains Interpro domain(s) IPR005516 Remorin, C-terminal region	-	-	-	-	gi|350536269|ref|NP_001234238.1|/1.50414e-59/remorin 2 [Solanum lycopersicum]
Solyc01g095140.2.1	Down	Down	721	703	41	106.47	6.08	-4.130231846	4.35E-160	6.20E-158	8579	10	1253.17	1.49	-9.716054092	0	0	Late embryogenesis abundant protein (Fragment) (AHRD V1 **-- B7TGG5_PINSY); contains Interpro domain(s) IPR013990 Water Stress and Hypersensitive response	-	-	-	GO:0009414//response to water deprivation	gi|350535431|ref|NP_001233938.1|/1.94641e-87/ethylene-responsive late embryogenesis-like protein [Solanum lycopersicum]
Solyc01g095240.2.1	Down	Down	1092	92	46	9.04	4.42	-1.032276403	4.82E-05	0.000255308	132	29	12.5	2.8	-2.158429363	9.94E-17	9.96E-16	Unknown Protein (AHRD V1)	-	-	-	-	gi|460370717|ref|XP_004231196.1|/1.43559e-134/PREDICTED: probable membrane-associated kinase regulator 6-like [Solanum lycopersicum]
Solyc01g095470.2.1	Down	Down	1983	173	48	9.21	2.5	-1.881273061	1.41E-18	2.49E-17	95	38	4.88	1.99	-1.294112717	9.47E-07	4.80E-06	Aldose 1-epimerase family protein (AHRD V1 ***- D7LSC1_ARALY); contains Interpro domain(s) IPR008183 Aldose 1-epimerase	K01792|1|5e-148|523|vvi:100243178|glucose-6-phosphate 1-epimerase [EC:5.1.3.15]	-	GO:0005488//binding;GO:0016857//racemase and epimerase activity, acting on carbohydrates and derivatives	GO:0019318//hexose metabolic process	gi|460368239|ref|XP_004229975.1|/1.43782e-179/PREDICTED: putative glucose-6-phosphate 1-epimerase-like isoform 1 [Solanum lycopersicum]
Solyc01g095700.2.1	Down	Down	1048	74	30	7.58	3.01	-1.332434361	7.89E-06	4.78E-05	256	22	25.31	2.21	-3.517589233	4.07E-51	9.64E-50	Abscisic acid receptor PYL8 (AHRD V1 **-* PYL8_ARATH); contains Interpro domain(s) IPR019587 Polyketide cyclase/dehydrase	K14496|1|7e-82|302|rcu:RCOM_0719410|abscisic acid receptor PYR/PYL family	-	-	-	gi|460370745|ref|XP_004231210.1|/6.11993e-103/PREDICTED: abscisic acid receptor PYL8-like [Solanum lycopersicum]
Solyc01g096050.2.1	Down	Down	2277	1538	584	71.16	26.44	-1.428344334	3.04E-103	2.66E-101	3895	542	173.82	24.62	-2.819691424	0	0	Transcription factor (AHRD V1 *--* Q9M4A8_MAIZE); contains Interpro domain(s) IPR011598 Helix-loop-helix DNA-binding	K13422|1|1e-72|273|vvi:100250607|transcription factor MYC2	GO:0043231//intracellular membrane-bounded organelle	GO:0016491//oxidoreductase activity;GO:0001071//nucleic acid binding transcription factor activity	GO:0009725//response to hormone;GO:0006351//transcription, DNA-templated;GO:0006950//response to stress	gi|460368271|ref|XP_004229991.1|/0/PREDICTED: transcription factor bHLH13-like [Solanum lycopersicum]
Solyc01g096220.2.1	Down	Down	1170	117	36	10.7	3.22	-1.732478203	8.86E-12	1.05E-10	92	27	8.12	2.42	-1.74647268	1.97E-09	1.28E-08	Ras-related protein Rab-25 (AHRD V1 ***- RAB25_BOVIN); contains Interpro domain(s) IPR015595 Rab11-related	K07976|1|4e-87|320|aly:ARALYDRAFT_470156|Rab family, other	GO:0043231//intracellular membrane-bounded organelle;GO:0044444	GO:0032561//guanyl ribonucleotide binding;GO:0003824//catalytic activity	GO:0035556//intracellular signal transduction;GO:0006810//transport	gi|460368304|ref|XP_004230007.1|/6.00598e-134/PREDICTED: ras-related protein RABA3-like [Solanum lycopersicum]
Solyc01g096430.2.1	Down	Down	1050	82	35	8.39	3.5	-1.261315889	6.74E-06	4.13E-05	97	13	9.57	1.31	-2.868952113	5.51E-17	5.59E-16	Predicted NADPH-dependent FMN reductase (AHRD V1 ***- Q0W0S0_UNCMA); contains Interpro domain(s) IPR005025 NADPH-dependent FMN reductase	-	GO:0009532//plastid stroma;GO:0016020//membrane;GO:0042579//microbody	GO:0016646//oxidoreductase activity, acting on the CH-NH group of donors, NAD or NADP as acceptor;GO:0046914//transition metal ion binding;GO:0016655//oxidoreductase activity, acting on NAD(P)H, quinone or similar compound as acceptor	GO:0006952//defense response;GO:0006970//response to osmotic stress;GO:0008152//metabolic process	gi|460368346|ref|XP_004230028.1|/8.89741e-94/PREDICTED: NAD(P)H:quinone oxidoreductase-like [Solanum lycopersicum]
Solyc01g097170.2.1	Down	Down	845	49	7	6.28	0.88	-2.83518913	2.63E-09	2.51E-08	89	35	11.01	4.41	-1.319963908	1.49E-06	7.38E-06	Unknown Protein (AHRD V1)	-	-	-	-	gi|460368460|ref|XP_004230084.1|/5.79961e-63/PREDICTED: uncharacterized protein LOC101258006 [Solanum lycopersicum]
Solyc01g098120.2.1	Down	Down	1274	198	85	16.59	6.97	-1.251083325	2.97E-12	3.64E-11	192	70	15.51	5.76	-1.42905797	5.07E-14	4.45E-13	Unknown Protein (AHRD V1)	-	-	-	-	gi|119714|sp|P13983.1|EXTN_TOBAC/1.02253e-08/RecName: Full=Extensin; AltName: Full=Cell wall hydroxyproline-rich glycoprotein; Flags: Precursor
Solyc01g098130.2.1	Down	Down	650	53	16	8.96	2.65	-1.757506373	3.82E-06	2.44E-05	64	23	10.43	3.82	-1.449094614	1.23E-05	5.47E-05	Unknown Protein (AHRD V1)	-	-	-	-	-
Solyc01g098320.2.1	Down	Down	1118	57	11	5.46	1.03	-2.406256614	4.48E-09	4.20E-08	72	18	6.66	1.69	-1.978498931	8.05E-09	4.98E-08	DNA-directed RNA polymerase subunit H (AHRD V1 *-*- RPOH_METJA); contains Interpro domain(s) IPR014381 DNA-directed RNA polymerase, RPB5 subunit	K03013|1|1e-61|234|pop:POPTR_547832|DNA-directed RNA polymerases I, II, and III subunit RPABC1	GO:0055029	GO:0034062//RNA polymerase activity;GO:0003676//nucleic acid binding	GO:0010467//gene expression	gi|460368593|ref|XP_004230150.1|/1.26438e-125/PREDICTED: DNA-directed RNA polymerases I, II, and III subunit RPABC1-like [Solanum lycopersicum]
Solyc01g098770.1.1	Down	Down	1284	432	0	35.9	0.01	-11.80976813	7.72E-133	8.83E-131	112	2	8.98	0.16	-5.810571635	8.31E-31	1.33E-29	Xylanase inhibitor (Fragment) (AHRD V1 **-- Q53IQ4_WHEAT); contains Interpro domain(s) IPR001461 Peptidase A1	K00924|1|2e-09|62.4|ath:AT5G22850|[EC:2.7.1.-]	-	-	-	gi|460370855|ref|XP_004231264.1|/0/PREDICTED: basic 7S globulin-like [Solanum lycopersicum]
Solyc01g098850.2.1	Down	Down	1225	850	3	74.14	0.26	-8.155596682	1.54E-253	3.36E-251	270	0	22.71	0.01	-11.14911199	5.36E-81	1.89E-79	Short-chain dehydrogenase/reductase family protein (AHRD V1 ***- D7L3S3_ARALY); contains Interpro domain(s) IPR002347 Glucose/ribitol dehydrogenase	K11147|1|3e-28|124|smo:SELMODRAFT_270475|dehydrogenase/reductase SDR family member 4 [EC:1.1.-.-];K00059|4|6e-27|120|vcn:VOLCADRAFT_79385|3-oxoacyl-[acyl-carrier protein] reductase [EC:1.1.1.100]	-	GO:0004312//fatty acid synthase activity	GO:0008152//metabolic process	gi|460368658|ref|XP_004230182.1|/0/PREDICTED: glucose and ribitol dehydrogenase homolog 1-like [Solanum lycopersicum]
Solyc01g098860.2.1	Down	Down	799	233	2	31.68	0.27	-6.874469118	3.95E-68	2.34E-66	91	2	11.93	0.27	-5.465490826	9.75E-25	1.31E-23	Uncharacterized GPI-anchored protein At3g06035 (AHRD V1 ***- UGPI4_ARATH)	-	GO:0031224//intrinsic component of membrane	-	-	gi|460368660|ref|XP_004230183.1|/1.34024e-90/PREDICTED: uncharacterized GPI-anchored protein At3g06035-like [Solanum lycopersicum]
Solyc01g099210.2.1	Down	Down	2735	44	1	1.69	0.04	-5.400879436	8.23E-13	1.05E-11	121	0	4.48	0.01	-8.807354922	1.07E-36	1.95E-35	Lipoxygenase (AHRD V1 **** Q0ZDG1_ACTDE); contains Interpro domain(s) IPR001246 Lipoxygenase, plant	K15718|1|0.0|1145|vvi:100232917|linoleate 9S-lipoxygenase [EC:1.13.11.58]	-	GO:0046872//metal ion binding;GO:0016702//oxidoreductase activity, acting on single donors with incorporation of molecular oxygen, incorporation of two atoms of oxygen	GO:0006633//fatty acid biosynthetic process	gi|460368708|ref|XP_004230207.1|/0/PREDICTED: probable linoleate 9S-lipoxygenase 5-like [Solanum lycopersicum]
Solyc01g099260.2.1	Down	Down	1171	166	43	15.17	3.84	-1.98204287	4.79E-19	8.67E-18	106	21	9.34	1.88	-2.312689888	9.37E-15	8.53E-14	Chaperone protein dnaJ (AHRD V1 *-*- A7J483_9EURY); contains Interpro domain(s) IPR001623 Heat shock protein DnaJ, N-terminal	K03686|1|2e-07|55.5|vvi:100259686|molecular chaperone DnaJ	GO:0009536//plastid	GO:0005515//protein binding	GO:0044267//cellular protein metabolic process	gi|460368714|ref|XP_004230210.1|/2.43073e-159/PREDICTED: uncharacterized protein LOC101245500 [Solanum lycopersicum]
Solyc01g099780.2.1	Down	Down	854	59.51	25.09	7.55	3.11	-1.279562064	0.000125071	0.00060683	72.05	20.96	8.81	2.61	-1.755092212	4.62E-08	2.67E-07	Translationally-controlled tumor protein homolog (AHRD V1 ***- B5XDL0_SALSA); contains Interpro domain(s) IPR001983 Translationally controlled tumour-associated TCTP	-	GO:0044424	-	-	gi|460368783|ref|XP_004230244.1|/3.56045e-84/PREDICTED: translationally-controlled tumor protein homolog [Solanum lycopersicum]
Solyc01g099840.2.1	Down	Down	885	365	66	44.59	7.89	-2.498622994	6.85E-53	3.21E-51	127	57	14.97	6.84	-1.130005991	3.52E-07	1.87E-06	Auxin-repressed protein (AHRD V1 ***- B4FA62_MAIZE); contains Interpro domain(s) IPR008406 Dormancyauxin associated	-	-	-	-	gi|460368807|ref|XP_004230256.1|/5.27338e-54/PREDICTED: uncharacterized protein LOC101259198 isoform 1 [Solanum lycopersicum]
Solyc01g099980.2.1	Down	Down	2228	86	40	4.07	1.85	-1.137503524	2.16E-05	0.000121411	65	28	2.97	1.3	-1.191951308	0.000155258	0.000593868	Glycine-rich protein (AHRD V1 *--- D7M9Z2_ARALY); contains Interpro domain(s) IPR009836 Protein of unknown function DUF1399	-	GO:0016020//membrane	-	-	gi|460368823|ref|XP_004230264.1|/0/PREDICTED: uncharacterized protein LOC101261459 [Solanum lycopersicum]
Solyc01g100770.2.1	Down	Down	768	499.49	119.75	70.79	16.61	-2.091493502	2.77E-58	1.42E-56	758.36	161.14	103.66	22.42	-2.209001116	3.15E-91	1.23E-89	Susceptibility homeodomain transcription factor (Fragment) (AHRD V1 *-*- Q8SAA7_ORYSA); contains Interpro domain(s) IPR007493 Protein of unknown function DUF538	-	-	-	-	gi|460368949|ref|XP_004230327.1|/2.79131e-74/PREDICTED: uncharacterized protein LOC101255245 [Solanum lycopersicum]
Solyc01g100830.1.1	Down	Down	957	121	1	13.63	0.11	-6.953138228	6.16E-36	2.07E-34	53	0	5.76	0.01	-9.169925001	1.76E-16	1.74E-15	Galactinol synthase (AHRD V1 ***- Q947G8_SOLLC); contains Interpro domain(s) IPR002495 Glycosyl transferase, family 8	K00750|1|3e-13|74.3|rcu:RCOM_1590700|glycogenin glucosyltransferase [EC:2.4.1.186]	-	GO:0035250//UDP-galactosyltransferase activity	-	gi|350536119|ref|NP_001234486.1|/0/galactinol synthase 1 [Solanum lycopersicum]
Solyc01g102350.2.1	Down	Down	1826	124	49	7.18	2.78	-1.368898961	3.23E-09	3.06E-08	131	25	7.32	1.42	-2.365952719	2.28E-18	2.45E-17	Pectinacetylesterase like protein (Fragment) (AHRD V1 *--- Q56WP8_ARATH); contains Interpro domain(s) IPR004963 Pectinacetylesterase	-	-	-	-	gi|460369039|ref|XP_004230372.1|/0/PREDICTED: protein notum homolog [Solanum lycopersicum]
Solyc01g102700.2.1	Down	Down	3096	330	127	11.18	4.21	-1.40902805	5.01E-23	1.07E-21	970	98	31.7	3.26	-3.281538971	4.59E-178	3.17E-176	Receptor like kinase, RLK	K13415|1|7e-79|294|osa:4324691|protein brassinosteroid insensitive 1 [EC:2.7.10.1 2.7.11.1];K04733|4|2e-70|266|smo:SELMODRAFT_159261|interleukin-1 receptor-associated kinase 4 [EC:2.7.11.1]	GO:0043231//intracellular membrane-bounded organelle;GO:0016020//membrane;GO:0031410//cytoplasmic vesicle	GO:0016491//oxidoreductase activity;GO:0004674//protein serine/threonine kinase activity;GO:0000166//nucleotide binding	GO:0008152//metabolic process	gi|460369079|ref|XP_004230391.1|/0/PREDICTED: probable leucine-rich repeat receptor-like protein kinase At5g49770-like [Solanum lycopersicum]
Solyc01g102880.1.1	Down	Down	5538	94	35	1.77	0.65	-1.445237737	7.05E-08	5.69E-07	135	58	2.45	1.07	-1.195170953	4.14E-08	2.40E-07	Tir-nbs-lrr, resistance protein	K13457|1|3e-07|57.4|zma:606485|disease resistance protein RPM1	-	-	-	gi|460370970|ref|XP_004231320.1|/0/PREDICTED: protein SUPPRESSOR OF npr1-1, CONSTITUTIVE 1-like [Solanum lycopersicum]
Solyc01g102940.2.1	Down	Down	3563	397	171	11.67	4.92	-1.24607434	6.04E-23	1.28E-21	372	135	10.55	3.9	-1.43569697	6.23E-26	8.69E-25	Methionine s-methyltransferase (AHRD V1 **** B9N0J3_POPTR); contains Interpro domain(s) IPR015424 Pyridoxal phosphate-dependent transferase, major region	K08247|1|0.0|1644|vvi:100264437|methionine S-methyltransferase [EC:2.1.1.12]	GO:0044424	GO:0008757//S-adenosylmethionine-dependent methyltransferase activity;GO:0048037//cofactor binding	GO:0006790//sulfur compound metabolic process;GO:0006730//one-carbon metabolic process	gi|460369109|ref|XP_004230406.1|/0/PREDICTED: methionine S-methyltransferase-like [Solanum lycopersicum]
Solyc01g103590.2.1	Down	Down	1058	81	24	8.22	2.38	-1.78817682	6.99E-09	6.41E-08	161	19	15.76	1.89	-3.059809395	6.11E-29	9.34E-28	Glyoxalase/bleomycin resistance protein/dioxygenase (AHRD V1 **-- Q2HVV5_MEDTR); contains Interpro domain(s) IPR004360 Glyoxalase/bleomycin resistance protein/dioxygenase	K08234|1|8e-06|49.7|cre:CHLREDRAFT_143257|glyoxylase I family protein	-	-	-	gi|460369212|ref|XP_004230457.1|/1.20484e-114/PREDICTED: uncharacterized protein LOC101243831 [Solanum lycopersicum]
Solyc01g104030.2.1	Down	Down	2841	1008	328	37.26	11.86	-1.651523664	4.27E-84	3.17E-82	953	408	33.98	14.81	-1.198114212	1.11E-48	2.54E-47	Inward rectifier potassium channel-like protein (Fragment) (AHRD V1 *-** Q1W7D1_SOLLC); contains Interpro domain(s) IPR000595 Cyclic nucleotide-binding	K05391|1|3e-17|89.4|osa:4341189|cyclic nucleotide gated channel, other eukaryote	GO:0031224//intrinsic component of membrane	GO:0005249//voltage-gated potassium channel activity;GO:0005515//protein binding;GO:0000166//nucleotide binding	GO:0009725//response to hormone;GO:0006873//cellular ion homeostasis;GO:0030001//metal ion transport	gi|460369268|ref|XP_004230485.1|/0/PREDICTED: potassium channel AKT2/3-like [Solanum lycopersicum]
Solyc01g105070.2.1	Down	Down	1389	33	6	2.53	0.45	-2.491140478	6.12E-06	3.79E-05	73	19	5.4	1.43	-1.91694426	1.24E-08	7.57E-08	Peroxidase (AHRD V1 **** Q43499_SOLLC); contains Interpro domain(s) IPR002016 Haem peroxidase, plant/fungal/bacterial	K00430|1|7e-128|455|rcu:RCOM_1182920|peroxidase [EC:1.11.1.7]	-	GO:0016209//antioxidant activity;GO:0005506//iron ion binding;GO:0003824//catalytic activity	GO:0042743//hydrogen peroxide metabolic process;GO:0006950//response to stress	gi|83318804|emb|CAG25463.1|/7.57717e-166/cationic peroxidase [Solanum lycopersicum]
Solyc01g106010.2.1	Down	Down	1505	127	59	8.97	4.08	-1.136538833	2.27E-07	1.73E-06	88	30	5.99	2.08	-1.525972475	9.48E-08	5.32E-07	Fructose-1 6-bisphosphatase class 1 (AHRD V1 ***- D3PE46_DEFDS); contains Interpro domain(s) IPR000146 Fructose-1,6-bisphosphatase	K03841|1|2e-159|560|rcu:RCOM_0449370|fructose-1,6-bisphosphatase I [EC:3.1.3.11]	GO:0009536//plastid	GO:0019203//carbohydrate phosphatase activity	GO:0005975//carbohydrate metabolic process	gi|460369448|ref|XP_004230574.1|/0/PREDICTED: fructose-1,6-bisphosphatase, chloroplastic-like [Solanum lycopersicum]
Solyc01g106340.2.1	Down	Down	2106	46	16	2.3	0.78	-1.560087832	8.23E-05	0.000415128	66.05	14	3.19	0.69	-2.208888157	2.98E-09	1.91E-08	Glutamyl-tRNA(Gln) amidotransferase subunit A (AHRD V1 ***- C5FFK2_NANOT); contains Interpro domain(s) IPR000120 Amidase signature enzyme	K02433|1|2e-36|152|ppp:PHYPADRAFT_125496|aspartyl-tRNA(Asn)/glutamyl-tRNA (Gln) amidotransferase subunit A [EC:6.3.5.6 6.3.5.7]	GO:0031090//organelle membrane;GO:0043231//intracellular membrane-bounded organelle	GO:0016811//hydrolase activity, acting on carbon-nitrogen (but not peptide) bonds, in linear amides;GO:0016879//ligase activity, forming carbon-nitrogen bonds	GO:0006952//defense response	gi|460369387|ref|XP_004230544.1|/0/PREDICTED: fatty acid amide hydrolase-like [Solanum lycopersicum]
Solyc01g106690.2.1	Down	Down	1758	626	243	37.7	14.32	-1.396533031	1.09E-41	4.24E-40	542	176	31.48	10.41	-1.596465472	5.15E-43	1.06E-41	Unknown Protein (AHRD V1); contains Interpro domain(s) IPR010410 Protein of unknown function DUF1005	-	-	-	-	gi|460369656|ref|XP_004230673.1|/0/PREDICTED: uncharacterized protein LOC101258701 [Solanum lycopersicum]
Solyc01g106700.2.1	Down	Down	1011	86	8	9.15	0.83	-3.462588502	2.82E-18	4.87E-17	119	7	12.21	0.73	-4.064022926	2.93E-27	4.28E-26	MADS-box transcription factor (AHRD V1 ***- Q75V01_9ASPA); contains Interpro domain(s) IPR002100 Transcription factor, MADS-box	K09264|1|2e-14|78.6|zma:100037764|MADS-box transcription factor, plant	-	-	GO:0003006//developmental process involved in reproduction	gi|460371088|ref|XP_004231377.1|/5.78744e-119/PREDICTED: agamous-like MADS-box protein AGL62-like [Solanum lycopersicum]
Solyc01g107170.2.1	Down	Down	1299	797	323	65.44	25.95	-1.33443821	3.44E-49	1.54E-47	791	347	62.65	27.97	-1.163434256	6.78E-39	1.28E-37	Zinc finger protein (AHRD V1 ***- A0T3Q5_SOLTU); contains Interpro domain(s) IPR007087 Zinc finger, C2H2-type	-	-	-	-	gi|325463087|gb|ADZ15317.1|/1.19045e-125/ZF2 [Solanum lycopersicum]
Solyc01g107180.2.1	Down	Down	2468	67	25	2.86	1.04	-1.459431619	5.76E-06	3.58E-05	163	40	6.7	1.67	-2.004312993	1.47E-18	1.58E-17	Phototropic-responsive NPH3 family protein (AHRD V1 **-- D7M5U6_ARALY); contains Interpro domain(s) IPR004249 NPH3	-	-	-	GO:0050896//response to stimulus	gi|460369720|ref|XP_004230705.1|/0/PREDICTED: BTB/POZ domain-containing protein NPY2-like [Solanum lycopersicum]
Solyc01g107780.2.1	Down	Down	1597	72	21	4.78	1.37	-1.802834725	3.72E-08	3.12E-07	60	25	3.84	1.63	-1.236234346	0.000178991	0.000679906	UDP-glucosyltransferase family 1 protein (AHRD V1 **** C6KI43_CITSI); contains Interpro domain(s) IPR002213 UDP-glucuronosyl/UDP-glucosyltransferase	K13496|1|1e-112|405|ath:AT2G36790|UDP-glucosyl transferase 73C [EC:2.4.1.-]	-	GO:0016758//transferase activity, transferring hexosyl groups	-	gi|460369817|ref|XP_004230753.1|/0/PREDICTED: UDP-glucose flavonoid 3-O-glucosyltransferase 7-like [Solanum lycopersicum]
Solyc01g108120.2.1	Down	Down	1292	106	52	8.75	4.2	-1.058893689	8.20E-06	4.95E-05	139	48	11.07	3.89	-1.508813162	2.73E-11	2.04E-10	B3 domain-containing protein At3g19184 (AHRD V1 *-*- Y3918_ARATH); contains Interpro domain(s) IPR003340 Transcriptional factor B3	-	-	-	-	gi|460369873|ref|XP_004230781.1|/2.60776e-149/PREDICTED: B3 domain-containing protein Os01g0234100-like [Solanum lycopersicum]
Solyc01g108240.2.1	Down	Down	1288	21	0	1.74	0.01	-7.442943496	3.74E-07	2.79E-06	72	0	5.75	0.01	-9.167418146	3.96E-22	4.92E-21	Ethylene responsive transcription factor 2b (AHRD V1 *-*- C0J9I6_9ROSA); contains Interpro domain(s) IPR001471 Pathogenesis-related transcriptional factor and ERF, DNA-binding	K09286|1|9e-15|79.7|ath:AT1G43160|EREBP-like factor	-	-	-	gi|460369893|ref|XP_004230791.1|/1.95456e-96/PREDICTED: ethylene-responsive transcription factor ERF109-like [Solanum lycopersicum]
Solyc01g108630.2.1	Down	Down	2054	441	16	22.66	0.8	-4.824004051	3.53E-111	3.33E-109	319	2	15.81	0.1	-7.304693557	1.85E-91	7.25E-90	Nitrite reductase (AHRD V1 ***- Q76KB0_TOBAC); contains Interpro domain(s) IPR006067 Nitrite and sulphite reductase 4Fe-4S region	K00366|1|0.0|899|gmx:100775519|ferredoxin-nitrite reductase [EC:1.7.7.1]	-	GO:0051540;GO:0005506//iron ion binding;GO:0016664	GO:0008152//metabolic process	gi|460369951|ref|XP_004230820.1|/0/PREDICTED: ferredoxin--nitrite reductase, chloroplastic [Solanum lycopersicum]
Solyc01g109680.2.1	Down	Down	608	203	77	36.82	13.67	-1.429476384	4.86E-15	7.09E-14	201	51	35.17	9.08	-1.953581132	7.00E-22	8.63E-21	Unknown Protein (AHRD V1)	-	-	-	-	gi|460370271|ref|XP_004230977.1|/3.43891e-46/PREDICTED: uncharacterized protein LOC101246482 isoform 2 [Solanum lycopersicum]
Solyc01g109920.2.1	Down	Down	1091	689.19	69	67.75	6.64	-3.3509658	1.03E-132	1.17E-130	1228.18	70	116.46	6.76	-4.106667467	4.44E-270	4.29E-268	Dehydrin (AHRD V1 *-*- Q6YL18_BRAJU); contains Interpro domain(s) IPR000167 Dehydrin	-	-	-	GO:0009628//response to abiotic stimulus	gi|460370182|ref|XP_004230933.1|/8.06219e-53/PREDICTED: probable dehydrin LEA-like [Solanum lycopersicum]
Solyc01g110430.2.1	Down	Down	2483	5716	2770	242.2	114.85	-1.076448008	2.67E-243	5.48E-241	28078	1678	1147.54	69.8	-4.039173596	0	0	Unknown Protein (AHRD V1)	K01583|1|0.0|927|rcu:RCOM_1450830|arginine decarboxylase [EC:4.1.1.19]	-	GO:0016831//carboxy-lyase activity	GO:0006525//arginine metabolic process;GO:0006596//polyamine biosynthetic process	gi|365222914|gb|AEW69809.1|/0/Hop-interacting protein THI107 [Solanum lycopersicum]
Solyc01g111420.2.1	Down	Down	1575	76	35	5.12	2.31	-1.148250959	5.55E-05	0.000289499	107	44	6.95	2.91	-1.255993825	3.76E-07	1.99E-06	LOC734162 protein (Fragment) (AHRD V1 *-*- Q4KLD4_XENLA); contains Interpro domain(s) IPR002143 Ribosomal protein L1	K14775|1|5e-88|323|vvi:100264299|ribosome biogenesis protein UTP30	GO:0031981//nuclear lumen	-	-	gi|460370385|ref|XP_004231033.1|/2.96877e-153/PREDICTED: ribosomal L1 domain-containing protein 1-like [Solanum lycopersicum]
Solyc01g111830.2.1	Down	Down	1396	207	57	15.78	4.25	-1.892562459	4.27E-22	8.77E-21	228	54	16.77	4.04	-2.053455491	3.63E-26	5.11E-25	24-sterol C-methyltransferase (AHRD V1 **** B0FDL7_GOSHI); contains Interpro domain(s) IPR013705 Sterol methyltransferase C-terminal	K08242|1|0.0|631|rcu:RCOM_1599550|24-methylenesterol C-methyltransferase [EC:2.1.1.143]	GO:0043231//intracellular membrane-bounded organelle	GO:0008757//S-adenosylmethionine-dependent methyltransferase activity	GO:0003002//regionalization;GO:0016049//cell growth;GO:0006730//one-carbon metabolic process;GO:0006694//steroid biosynthetic process;GO:0010948	gi|460370447|ref|XP_004231064.1|/0/PREDICTED: 24-methylenesterol C-methyltransferase 2-like [Solanum lycopersicum]
Solyc01g111840.2.1	Down	Down	1506	60	15	4.23	1.04	-2.024074135	5.89E-08	4.79E-07	88	6	5.99	0.42	-3.83409477	9.57E-20	1.09E-18	MFS-type drug efflux transporter P55 (AHRD V1 *--* MFS55_MYCTU); contains Interpro domain(s) IPR016196 Major facilitator superfamily, general substrate transporter	-	-	-	-	gi|460370449|ref|XP_004231065.1|/0/PREDICTED: hippocampus abundant transcript-like protein 1-like [Solanum lycopersicum]
Solyc01g112000.2.1	Down	Down	1032	398	128	41.45	13.04	-1.668428232	1.02E-34	3.28E-33	3380	61	339.49	6.24	-5.76567924	0	0	Expansin-like protein (AHRD V1 ***- A7X331_SOLLC); contains Interpro domain(s) IPR007112 Expansin 45, endoglucanase-like IPR007117 Pollen allergen/expansin, C-terminal	-	GO:0005618//cell wall	-	GO:0000003//reproduction;GO:0009827//plant-type cell wall modification	gi|350535991|ref|NP_001234736.1|/2.04559e-135/expansin-like protein precursor [Solanum lycopersicum]
Solyc01g112060.2.1	Down	Down	1344	173	24	13.72	1.86	-2.882905955	5.47E-30	1.51E-28	181	41	13.84	3.19	-2.117215614	7.21E-22	8.87E-21	NmrA family protein (AHRD V1 **-- B2J8Q2_NOSP7); contains Interpro domain(s) IPR016040 NAD(P)-binding domain	K07748|1|3e-07|55.1|vcn:VOLCADRAFT_79975|sterol-4alpha-carboxylate 3-dehydrogenase (decarboxylating) [EC:1.1.1.170]	GO:0009536//plastid	-	-	gi|460370485|ref|XP_004231083.1|/0/PREDICTED: uncharacterized protein ycf39-like isoform 2 [Solanum lycopersicum]
Solyc01g112220.2.1	Down	Down	1692	76	31	4.76	1.9	-1.324962155	6.61E-06	4.06E-05	148	44	8.94	2.7	-1.727315424	3.74E-14	3.31E-13	Serine/threonine protein kinase-like (AHRD V1 **** Q5XWQ1_SOLTU); contains Interpro domain(s) IPR002290 Serine/threonine protein kinase	K00924|1|3e-117|420|ath:AT4G35600|[EC:2.7.1.-];K05658|4|3e-107|387|vvi:100262734|ATP-binding cassette, subfamily B (MDR/TAP), member 1	GO:0009536//plastid	GO:0004713//protein tyrosine kinase activity;GO:0032559	GO:0006464//cellular protein modification process	gi|460370515|ref|XP_004231098.1|/0/PREDICTED: probable serine/threonine-protein kinase Cx32, chloroplastic-like [Solanum lycopersicum]
Solyc01g112230.2.1	Down	Down	455	325	4	80.5	0.97	-6.374860226	1.30E-92	1.05E-90	109	3	26.04	0.73	-5.156689174	1.16E-28	1.75E-27	PGPS/NH21 (AHRD V1 **-- Q9ZTM1_PETHY); contains Interpro domain(s) IPR000316 Plant EC metallothionein-like protein, family 15	-	-	-	-	gi|460370517|ref|XP_004231099.1|/3.97991e-37/PREDICTED: EC protein homolog 2-like isoform 1 [Solanum lycopersicum]
Solyc02g014670.1.1	Down	Down	1284	203	1	16.87	0.08	-7.720244258	8.60E-61	4.60E-59	73	2	5.85	0.16	-5.192292814	1.44E-19	1.62E-18	Genomic DNA chromosome 3 P1 clone MPN9 (AHRD V1 ***- Q9LT16_ARATH)	-	-	-	-	gi|460371332|ref|XP_004231494.1|/0/PREDICTED: uncharacterized protein LOC101263358 [Solanum lycopersicum]
Solyc02g021210.1.1	Down	Down	288	25	2	10.3	0.81	-3.668578619	2.32E-06	1.54E-05	27	2	10.73	0.81	-3.727584358	1.09E-06	5.46E-06	Unknown Protein (AHRD V1)	-	-	-	-	gi|460395728|ref|XP_004243433.1|/8.58823e-26/PREDICTED: BTB/POZ domain-containing protein At3g22104-like [Solanum lycopersicum]
Solyc02g021680.2.1	Down	Down	1580	338	95	22.7	6.24	-1.863074363	2.17E-34	6.87E-33	204	80	13.22	5.27	-1.32684731	2.39E-13	2.03E-12	WRKY transcription factor 37 (AHRD V1 *-*- Q6IEP4_ORYSJ); contains Interpro domain(s) IPR003657 DNA-binding WRKY	K13425|1|3e-38|157|vvi:100256849|WRKY transcription factor 22	-	-	GO:0007275//multicellular organismal development	gi|460371656|ref|XP_004231651.1|/0/PREDICTED: LOW QUALITY PROTEIN: probable WRKY transcription factor 35-like [Solanum lycopersicum]
Solyc02g031710.2.1	Down	Down	1322	456	193	36.77	15.23	-1.271613235	6.67E-27	1.67E-25	895	123	69.61	9.74	-2.837300898	1.18E-142	6.70E-141	Protein binding protein (AHRD V1 **-- D7L0L7_ARALY); contains Interpro domain(s) IPR001841 Zinc finger, RING-type	-	-	-	-	gi|460371510|ref|XP_004231579.1|/2.97178e-156/PREDICTED: uncharacterized protein LOC101246293 [Solanum lycopersicum]
Solyc02g032860.2.1	Down	Down	1616	107	35	7.02	2.25	-1.641546029	3.26E-10	3.39E-09	147	28	9.31	1.8	-2.370784261	1.82E-20	2.13E-19	Phosphoadenosine phosphosulfate reductase (AHRD V1 *-** A6EX37_9ALTE); contains Interpro domain(s) IPR004508 Thioredoxin-independent 5'-adenylylsulphate reductase	K05907|1|0.0|680|ath:AT4G04610|adenylyl-sulfate reductase (glutathione) [EC:1.8.4.9]	-	GO:0016671//oxidoreductase activity, acting on a sulfur group of donors, disulfide as acceptor	GO:0000097//sulfur amino acid biosynthetic process;GO:0019725//cellular homeostasis	gi|460371578|ref|XP_004231612.1|/0/PREDICTED: 5'-adenylylsulfate reductase 3, chloroplastic-like [Solanum lycopersicum]
Solyc02g062020.2.1	Down	Down	1236	53.43	0	4.62	0.01	-8.851749041	6.13E-17	9.96E-16	67	2.07	5.58	0.18	-4.95419631	7.41E-18	7.78E-17	Ras-like GTP-binding protein RHO (AHRD V1 **-- RHO_APLCA); contains Interpro domain(s) IPR003578 Ras small GTPase, Rho type	K07975|1|2e-102|370|ath:AT2G17800|Rho family, other;K04392|5|5e-100|362|mtr:MTR_8g075240|Ras-related C3 botulinum toxin substrate 1	GO:0031981//nuclear lumen;GO:0016020//membrane;GO:0015630//microtubule cytoskeleton;GO:0044444	GO:0032561//guanyl ribonucleotide binding;GO:0005515//protein binding;GO:0017111//nucleoside-triphosphatase activity;GO:0004620//phospholipase activity	GO:0009755//hormone-mediated signaling pathway;GO:0006887//exocytosis;GO:0008064//regulation of actin polymerization or depolymerization;GO:0000904//cell morphogenesis involved in differentiation;GO:0030042//actin filament depolymerization;GO:0035556//intracellular signal transduction	gi|460375543|ref|XP_004233565.1|/9.16903e-104/PREDICTED: rac-like GTP-binding protein ARAC1-like [Solanum lycopersicum]
Solyc02g062040.2.1	Down	Down	1146	69	18	6.45	1.65	-1.966833136	1.16E-08	1.04E-07	71	23	6.4	2.11	-1.600828906	7.28E-07	3.74E-06	RING finger-like (AHRD V1 *-*- Q5Z6V1_ORYSJ); contains Interpro domain(s) IPR018957 Zinc finger, C3HC4 RING-type	K15692|1|3e-10|64.7|smo:SELMODRAFT_67002|E3 ubiquitin-protein ligase RNF13 [EC:6.3.2.19];K11982|2|3e-10|64.7|sbi:SORBI_03g011120|E3 ubiquitin-protein ligase RNF115/126 [EC:6.3.2.19];K05283|3|3e-10|64.3|aly:ARALYDRAFT_354960|phosphatidylinositol glycan, class W [EC:2.3.-.-]	GO:0031301//integral component of organelle membrane;GO:0009534//chloroplast thylakoid	GO:0046872//metal ion binding	GO:0006351//transcription, DNA-templated;GO:0009314//response to radiation	gi|460375539|ref|XP_004233563.1|/2.83462e-112/PREDICTED: NEP1-interacting protein 1-like [Solanum lycopersicum]
Solyc02g062550.2.1	Down	Down	1883	17	0	0.95	0.01	-6.569855608	6.26E-06	3.86E-05	66	0	3.57	0.01	-8.479780264	2.40E-20	2.79E-19	Cell division protease ftsH homolog (AHRD V1 *--- FTSH_HELPY); contains Interpro domain(s) IPR003959 ATPase, AAA-type, core	K13120|1|2e-129|461|vvi:100263357|protein FAM32A;K08900|2|2e-127|454|pop:POPTR_550987|mitochondrial chaperone BCS1	GO:0043231//intracellular membrane-bounded organelle	GO:0017111//nucleoside-triphosphatase activity;GO:0032559	-	gi|460375479|ref|XP_004233533.1|/0/PREDICTED: probable mitochondrial chaperone BCS1-A-like [Solanum lycopersicum]
Solyc02g062770.1.1	Down	Down	381	114	0	34.3	0.01	-11.74399286	1.36E-35	4.52E-34	35	0	10.16	0.01	-9.988684687	3.96E-11	2.92E-10	Late embryogenesis abundant protein (AHRD V1 *-*- Q3I3Y9_PICGL)	-	GO:0043231//intracellular membrane-bounded organelle	-	-	gi|462399672|gb|EMJ05340.1|/5.75306e-22/hypothetical protein PRUPE_ppa022555mg [Prunus persica]
Solyc02g063220.2.1	Down	Down	1945	105	38	5.7	2.02	-1.496606626	5.94E-09	5.49E-08	200	53	10.48	2.83	-1.888764759	6.44E-21	7.68E-20	Mannose-6-phosphate isomerase 2	K01809|1|6e-165|579|vvi:100263511|mannose-6-phosphate isomerase [EC:5.3.1.8]	-	GO:0046914//transition metal ion binding;GO:0016861//intramolecular oxidoreductase activity, interconverting aldoses and ketoses	GO:0044238;GO:0019852//L-ascorbic acid metabolic process	gi|460375390|ref|XP_004233489.1|/0/PREDICTED: mannose-6-phosphate isomerase 2-like [Solanum lycopersicum]
Solyc02g063240.2.1	Down	Down	1314	267	118	21.67	9.37	-1.2095782	2.92E-15	4.33E-14	291	90	22.78	7.17	-1.667722723	2.97E-25	4.07E-24	Sterol C-5 desaturase (AHRD V1 **** D7FW86_ECTSI); contains Interpro domain(s) IPR006694 Fatty acid hydroxylase	K00227|1|1e-132|471|rcu:RCOM_1728170|lathosterol oxidase [EC:1.14.21.6]	GO:0031090//organelle membrane;GO:0043231//intracellular membrane-bounded organelle;GO:0031224//intrinsic component of membrane	GO:0046996;GO:0046914//transition metal ion binding;GO:0016717//oxidoreductase activity, acting on paired donors, with oxidation of a pair of donors resulting in the reduction of molecular oxygen to two molecules of water	GO:0006694//steroid biosynthetic process;GO:0006631//fatty acid metabolic process	gi|460375388|ref|XP_004233488.1|/5.73071e-160/PREDICTED: delta(7)-sterol-C5(6)-desaturase-like [Solanum lycopersicum]
Solyc02g063250.2.1	Down	Down	998	179	23	19.3	2.43	-2.989572629	3.94E-32	1.16E-30	531	14	55.22	1.48	-5.221521807	1.52E-135	8.35E-134	Peptide methionine sulfoxide reductase msrA (AHRD V1 *-** D7E9W5_METEZ); contains Interpro domain(s) IPR002569 Methionine sulphoxide reductase A	K07304|1|5e-26|116|ath:AT4G25130|peptide-methionine (S)-S-oxide reductase [EC:1.8.4.11]	GO:0009532//plastid stroma	GO:0005488//binding;GO:0016671//oxidoreductase activity, acting on a sulfur group of donors, disulfide as acceptor	GO:0006979//response to oxidative stress;GO:0009639//response to red or far red light	gi|460375386|ref|XP_004233487.1|/3.90469e-144/PREDICTED: peptide methionine sulfoxide reductase MsrA-like [Solanum lycopersicum]
Solyc02g063420.2.1	Down	Down	864	297	16	37.21	1.96	-4.246764831	8.22E-70	4.93E-68	145	22	17.52	2.71	-2.692638018	3.47E-23	4.48E-22	Hydroxyproline-rich glycoprotein (AHRD V1 **-- A9YWR1_MEDTR)	-	GO:0016020//membrane	-	-	gi|460375354|ref|XP_004233471.1|/1.64317e-52/PREDICTED: uncharacterized protein At5g65660-like [Solanum lycopersicum]
Solyc02g064640.2.1	Down	Down	821	62.46	20.1	8.25	2.6	-1.665882496	1.50E-06	1.02E-05	65	11.02	8.28	1.43	-2.533615621	1.69E-10	1.19E-09	ADP-RIBOSYLATION FACTOR-like protein (AHRD V1 ***- Q8VY57_ARATH); contains Interpro domain(s) IPR006688 ADP-ribosylation factor	K07977|1|7e-97|351|ath:AT3G49870|Arf/Sar family, other	GO:0031090//organelle membrane;GO:0043231//intracellular membrane-bounded organelle	GO:0032561//guanyl ribonucleotide binding	-	gi|460375333|ref|XP_004233461.1|/3.52771e-102/PREDICTED: ADP-ribosylation factor-like protein 8A-like isoform 1 [Solanum lycopersicum]
Solyc02g067120.2.1	Down	Down	1003	259	103	27.78	10.81	-1.361680076	1.51E-17	2.52E-16	1041	134	107.69	14.11	-2.932094396	2.72E-171	1.80E-169	Genomic DNA chromosome 5 P1 clone MUL8 (AHRD V1 ***- Q9FLY2_ARATH); contains Interpro domain(s) IPR018971 Protein of unknown function DUF1997	-	GO:0009536//plastid	-	-	gi|460375154|ref|XP_004233372.1|/1.55391e-132/PREDICTED: uncharacterized protein LOC101245722 [Solanum lycopersicum]
Solyc02g069110.2.1	Down	Down	1279	76.07	26.43	6.35	2.16	-1.555725279	2.79E-07	2.11E-06	134.26	25.54	10.8	2.09	-2.369456465	4.86E-19	5.35E-18	Cathepsin B (AHRD V1 ***- Q1HER6_NICBE); contains Interpro domain(s) IPR015643 Peptidase C1A, cathepsin B	K01363|1|5e-147|519|pop:POPTR_1098794|cathepsin B [EC:3.4.22.1]	-	GO:0004175//endopeptidase activity	GO:0019222//regulation of metabolic process;GO:0019538//protein metabolic process	gi|460374851|ref|XP_004233222.1|/0/PREDICTED: cathepsin B-like [Solanum lycopersicum]
Solyc02g070770.2.1	Down	Down	1561	279	61	18.97	4.06	-2.224168046	1.03E-35	3.44E-34	313	59	20.53	3.94	-2.381466093	3.45E-42	6.96E-41	NAD-dependent epimerase/dehydratase (AHRD V1 **-- B8HW76_CYAP4); contains Interpro domain(s) IPR016040 NAD(P)-binding domain	-	GO:0009526//plastid envelope;GO:0009570//chloroplast stroma;GO:0009534//chloroplast thylakoid	-	-	gi|460374618|ref|XP_004233107.1|/3.47055e-146/PREDICTED: uncharacterized protein At2g34460, chloroplastic-like [Solanum lycopersicum]
Solyc02g070800.2.1	Down	Down	1205	149	21	13.22	1.82	-2.860711821	7.93E-26	1.89E-24	195	23	16.69	2	-3.06091205	9.34E-35	1.64E-33	Ycf23 protein (AHRD V1 ***- Q7NE74_GLOVI); contains Interpro domain(s) IPR007570 Protein of unknown function DUF561	-	GO:0043231//intracellular membrane-bounded organelle	-	-	gi|460374612|ref|XP_004233104.1|/7.89047e-153/PREDICTED: uncharacterized protein ycf23-like [Solanum lycopersicum]
Solyc02g070880.1.1	Down	Down	741	364	156	53.56	22.46	-1.253798033	2.40E-21	4.80E-20	711	176	100.91	25.43	-1.988465783	4.36E-75	1.44E-73	BHLH1 transcription factor (AHRD V1 **** D6BP02_HEVBR); contains Interpro domain(s) IPR001092 Basic helix-loop-helix dimerisation region bHLH	-	-	-	-	gi|460374600|ref|XP_004233098.1|/4.24247e-117/PREDICTED: transcription factor bHLH144-like [Solanum lycopersicum]
Solyc02g070890.2.1	Down	Down	3658	971	328	27.79	9.19	-1.596429068	2.28E-77	1.56E-75	4943.99	200	136.5	5.62	-4.60218701	0	0	Receptor like kinase, RLK	K13420|1|0.0|1336|pop:POPTR_1075175|LRR receptor-like serine/threonine-protein kinase FLS2 [EC:2.7.11.1]	GO:0016020//membrane	GO:0004674//protein serine/threonine kinase activity;GO:0016706//oxidoreductase activity, acting on paired donors, with incorporation or reduction of molecular oxygen, 2-oxoglutarate as one donor, and incorporation of one atom each of oxygen into both donors;GO:0032559	GO:0052482;GO:0007167//enzyme linked receptor protein signaling pathway;GO:0032412//regulation of ion transmembrane transporter activity;GO:0009699//phenylpropanoid biosynthetic process;GO:0009581//detection of external stimulus;GO:0006464//cellular protein modification process	gi|460374588|ref|XP_004233092.1|/0/PREDICTED: LRR receptor-like serine/threonine-protein kinase FLS2-like [Solanum lycopersicum]
Solyc02g071380.2.1	Down	Down	1406	180	29	13.63	2.15	-2.664376997	8.87E-29	2.34E-27	201	62	14.68	4.61	-1.671013312	5.80E-18	6.10E-17	1-aminocyclopropane-1-carboxylate oxidase 3 (AHRD V1 **-- ACCO3_CUCME); contains Interpro domain(s) IPR005123 Oxoglutarate and iron-dependent oxygenase	K05278|1|2e-53|208|rcu:RCOM_1031460|flavonol synthase [EC:1.14.11.23];K05277|4|3e-51|201|pop:POPTR_646527|leucoanthocyanidin dioxygenase [EC:1.14.11.19];K06892|5|2e-50|198|pop:POPTR_550478|	-	GO:0016491//oxidoreductase activity	GO:0008152//metabolic process	gi|460374415|ref|XP_004233006.1|/0/PREDICTED: protein SRG1-like [Solanum lycopersicum]
Solyc02g071450.2.1	Down	Down	1421	100.92	43	7.56	3.15	-1.263034406	7.71E-07	5.46E-06	100.01	35	7.22	2.57	-1.490230478	2.30E-08	1.37E-07	1-aminocyclopropane-1-carboxylate oxidase 1 (AHRD V1 **-- ACCO1_MALDO); contains Interpro domain(s) IPR005123 Oxoglutarate and iron-dependent oxygenase	K04124|1|4e-51|200|pop:POPTR_548646|gibberellin 3-beta-dioxygenase [EC:1.14.11.15];K05277|2|9e-49|192|pop:POPTR_646527|leucoanthocyanidin dioxygenase [EC:1.14.11.19];K06892|3|1e-48|192|aly:ARALYDRAFT_479418|	-	GO:0016706//oxidoreductase activity, acting on paired donors, with incorporation or reduction of molecular oxygen, 2-oxoglutarate as one donor, and incorporation of one atom each of oxygen into both donors	GO:0051553	gi|460374387|ref|XP_004232992.1|/0/PREDICTED: protein SRG1-like isoform 1 [Solanum lycopersicum]
Solyc02g071620.2.1	Down	Down	1333	305	98	24.39	7.67	-1.668991275	5.25E-27	1.32E-25	1955	117	150.77	9.18	-4.037711428	0	0	GDSL esterase/lipase At1g29670 (AHRD V1 ***- GDL15_ARATH); contains Interpro domain(s) IPR001087 Lipase, GDSL	K01206|1|9e-26|116|ath:AT1G67830|alpha-L-fucosidase [EC:3.2.1.51];K00514|2|6e-25|113|rcu:RCOM_1428040|zeta-carotene desaturase [EC:1.3.5.6]	GO:0005576//extracellular region;GO:0030312//external encapsulating structure;GO:0009536//plastid	GO:0016787//hydrolase activity	GO:0044238	gi|460374407|ref|XP_004233002.1|/0/PREDICTED: GDSL esterase/lipase At1g29670-like [Solanum lycopersicum]
Solyc02g071760.2.1	Down	Down	915	328	0	38.7	0.01	-11.91811785	4.91E-101	4.23E-99	85	0	9.67	0.01	-9.917372079	5.40E-26	7.56E-25	DUF1264 domain protein (AHRD V1 **-- A1CBM4_ASPCL); contains Interpro domain(s) IPR010686 Protein of unknown function DUF1264	-	GO:0043231//intracellular membrane-bounded organelle	-	-	gi|460374427|ref|XP_004233012.1|/2.44322e-142/PREDICTED: uncharacterized protein LOC101263866 [Solanum lycopersicum]
Solyc02g071770.2.1	Down	Down	1069	161	5	16.16	0.49	-5.043501639	2.00E-42	7.90E-41	131	9	12.69	0.89	-3.833742923	1.03E-28	1.56E-27	DUF1264 domain protein (AHRD V1 **-- A1CBM4_ASPCL); contains Interpro domain(s) IPR010686 Protein of unknown function DUF1264	-	-	-	-	gi|460374395|ref|XP_004232996.1|/9.62581e-144/PREDICTED: uncharacterized protein LOC101259110 [Solanum lycopersicum]
Solyc02g071800.2.1	Down	Down	2999	2721	133	95.21	4.55	-4.387174659	0	0	2628	88	88.7	3.02	-4.87631365	0	0	Receptor like kinase, RLK	K00924|1|4e-62|238|ath:AT1G14370|[EC:2.7.1.-];K05658|2|6e-62|238|vvi:100262734|ATP-binding cassette, subfamily B (MDR/TAP), member 1;K04733|3|1e-61|236|smo:SELMODRAFT_159261|interleukin-1 receptor-associated kinase 4 [EC:2.7.11.1]	-	-	-	gi|460376130|ref|XP_004233853.1|/0/PREDICTED: probable LRR receptor-like serine/threonine-protein kinase At1g07650-like [Solanum lycopersicum]
Solyc02g072190.2.1	Down	Down	1242	131	36	11.27	3.03	-1.895097817	1.52E-14	2.16E-13	201	13	16.67	1.1	-3.921678675	4.76E-44	9.98E-43	WRKY transcription factor 5 (AHRD V1 ***- A7UGD2_SOLTU); contains Interpro domain(s) IPR003657 DNA-binding WRKY	K13425|1|3e-27|120|vvi:100256849|WRKY transcription factor 22	-	-	-	gi|460374527|ref|XP_004233062.1|/1.62234e-116/PREDICTED: probable WRKY transcription factor 65-like [Solanum lycopersicum]
Solyc02g072470.2.1	Down	Down	3715	49	18	1.38	0.5	-1.464668267	9.09E-05	0.000454875	71	27	1.93	0.75	-1.363638347	1.02E-05	4.60E-05	Receptor like kinase, RLK	K13420|1|2e-151|535|ath:AT5G46330|LRR receptor-like serine/threonine-protein kinase FLS2 [EC:2.7.11.1];K13428|4|2e-147|522|aly:ARALYDRAFT_488953|LRR receptor-like serine/threonine-protein kinase EFR [EC:2.7.11.1]	-	-	-	gi|460376930|ref|XP_004234249.1|/0/PREDICTED: probable LRR receptor-like serine/threonine-protein kinase At3g47570-like [Solanum lycopersicum]
Solyc02g073580.1.1	Down	Down	660	138	25	22.94	4.07	-2.494764692	6.49E-21	1.27E-19	363	4	58.21	0.65	-6.484683489	5.51E-101	2.39E-99	BZIP transcription factor (AHRD V1 **-- Q8W5R8_ORYSA)	K14431|1|4e-09|59.7|zma:542756|transcription factor TGA	-	GO:0005488//binding	-	gi|359483528|ref|XP_002266016.2|/1.51186e-56/PREDICTED: uncharacterized protein LOC100256671 [Vitis vinifera]
Solyc02g077110.2.1	Down	Down	1471	51	13	3.69	0.92	-2.00391505	7.55E-07	5.36E-06	185	15	12.89	1.06	-3.604116094	4.62E-38	8.62E-37	Lipase-like protein (AHRD V1 ***- Q8LF19_ARATH); contains Interpro domain(s) IPR002921 Lipase, class 3	K01058|1|2e-46|185|gmx:100800549|phospholipase A1 [EC:3.1.1.32]	-	GO:0004091	GO:0044238	gi|460374316|ref|XP_004232957.1|/0/PREDICTED: phospholipase A1-II 1-like [Solanum lycopersicum]
Solyc02g077440.2.1	Down	Down	504	93	16	20.62	3.47	-2.571036765	5.44E-15	7.90E-14	61	18	13.05	3.92	-1.735124247	1.19E-06	5.97E-06	Transcription elongation factor 1 homolog (AHRD V1 **** C1C367_9MAXI); contains Interpro domain(s) IPR007808 Protein of unknown function DUF701, zinc-binding putative	-	-	GO:0008135//translation factor activity, nucleic acid binding	GO:0006412//translation	gi|460374280|ref|XP_004232939.1|/8.49721e-38/PREDICTED: transcription elongation factor 1 homolog isoform 1 [Solanum lycopersicum]
Solyc02g077470.2.1	Down	Down	1004	83	35	8.89	3.67	-1.276403356	4.69E-06	2.96E-05	457	33	47.23	3.47	-3.766695968	3.14E-95	1.29E-93	Optic atrophy 3 protein homolog (AHRD V1 **-- OPA3_DANRE); contains Interpro domain(s) IPR010754 Optic atrophy 3-like	-	GO:0043231//intracellular membrane-bounded organelle	-	-	gi|460374268|ref|XP_004232933.1|/3.00467e-77/PREDICTED: OPA3-like protein-like [Solanum lycopersicum]
Solyc02g077530.1.1	Down	Down	1083	66.93	0	6.63	0.01	-9.37286506	6.49E-21	1.27E-19	27	0	2.58	0.01	-8.011227255	9.47E-09	5.81E-08	O-methyltransferase (AHRD V1 ***- A5HK00_VITVI); contains Interpro domain(s) IPR016461 O-methyltransferase, COMT, eukaryota	K16040|1|1e-104|377|vvi:100233030|trans-resveratrol di-O-methyltransferase [EC:2.1.1.240];K13230|2|3e-60|230|zma:100147731|2,4,7-trihydroxy-1,4-benzoxazin-3-one-glucoside 7-O-methyltransferase [EC:2.1.1.241];K13066|3|3e-37|154|pop:POPTR_824484|caffeic acid 3-O-methyltransferase [EC:2.1.1.68];K05279|4|5e-37|153|pop:POPTR_834247|flavonol 3-O-methyltransferase [EC:2.1.1.76]	-	GO:0008168//methyltransferase activity	-	gi|460374256|ref|XP_004232927.1|/0/PREDICTED: trans-resveratrol di-O-methyltransferase-like [Solanum lycopersicum]
Solyc02g077970.2.1	Down	Down	1043	140	0	14.42	0.01	-10.49385545	1.52E-43	6.11E-42	54	1	5.36	0.1	-5.744161096	2.51E-15	2.36E-14	Late embryo abundance protein (Fragment) (AHRD V1 *-*- C6F8V9_PSEMZ)	-	-	-	-	gi|297740406|emb|CBI30588.3|/2.61831e-37/unnamed protein product [Vitis vinifera]
Solyc02g078530.2.1	Down	Down	1594	34	7	2.26	0.46	-2.296617006	1.10E-05	6.52E-05	122	7	7.83	0.46	-4.089306541	4.44E-28	6.60E-27	Receptor-like protein kinase At3g21340 (AHRD V1 **** RLK6_ARATH); contains Interpro domain(s) IPR002290 Serine/threonine protein kinase	K04733|1|4e-64|244|smo:SELMODRAFT_159261|interleukin-1 receptor-associated kinase 4 [EC:2.7.11.1];K13430|4|7e-60|229|zma:100283091|serine/threonine-protein kinase PBS1 [EC:2.7.11.1]	-	GO:0004672//protein kinase activity;GO:0032559	GO:0006464//cellular protein modification process	gi|460374097|ref|XP_004232848.1|/0/PREDICTED: probable LRR receptor-like serine/threonine-protein kinase At1g56130-like [Solanum lycopersicum]
Solyc02g078860.2.1	Down	Down	1770	74	11	4.43	0.64	-2.791162889	3.63E-13	4.78E-12	62	11	3.58	0.65	-2.461447964	8.33E-10	5.59E-09	3&apos(2&apos) 5&apos-bisphosphate nucleotidase (AHRD V1 **** Q0WTT5_ARATH); contains Interpro domain(s) IPR006239 3(2),5 -bisphosphate nucleotidase HAL2	K01082|1|5e-164|576|rcu:RCOM_1062770|3'(2'), 5'-bisphosphate nucleotidase [EC:3.1.3.7]	-	GO:0016312//inositol bisphosphate phosphatase activity;GO:0016772//transferase activity, transferring phosphorus-containing groups;GO:0008252//nucleotidase activity	GO:0044237//cellular metabolic process	gi|460374041|ref|XP_004232820.1|/0/PREDICTED: PAP-specific phosphatase HAL2-like [Solanum lycopersicum]
Solyc02g079040.2.1	Down	Down	2561	400.01	194.02	16.43	7.8	-1.074786451	1.41E-18	2.49E-17	1321.76	193	52.35	7.78	-2.750347477	8.58E-203	6.62E-201	Calmodulin-binding protein (Fragment) (AHRD V1 *-** Q9M451_CICAR); contains Interpro domain(s) IPR012416 Calmodulin binding protein-like	K02183|1|0.0|827|pop:POPTR_825902|calmodulin	-	-	-	gi|460374015|ref|XP_004232807.1|/0/PREDICTED: uncharacterized protein LOC101255950 [Solanum lycopersicum]
Solyc02g079090.2.1	Down	Down	1429	71	9	5.29	0.66	-3.002729793	1.22E-13	1.66E-12	43	14	3.09	1.02	-1.599037686	0.000130708	0.000507938	F-box family protein (AHRD V1 ***- B9GFH4_POPTR); contains Interpro domain(s) IPR001810 Cyclin-like F-box	-	-	-	-	gi|460374005|ref|XP_004232802.1|/0/PREDICTED: putative F-box/LRR-repeat protein At3g18150-like isoform 1 [Solanum lycopersicum]
Solyc02g079110.2.1	Down	Down	1560	80	35	5.44	2.33	-1.223276697	1.38E-05	8.03E-05	144	55	9.45	3.67	-1.364534266	3.32E-10	2.29E-09	WD repeat-containing protein (AHRD V1 **-- C0S8X8_PARBP); contains Interpro domain(s) IPR017986 WD40 repeat, region	K14963|1|2e-08|59.3|cme:CMC158C|COMPASS component SWD3;K14818|2|5e-08|57.8|ppp:PHYPADRAFT_179087|ribosome assembly protein SQT1;K04536|3|5e-08|57.8|zma:542310|guanine nucleotide-binding protein G(I)/G(S)/G(T) subunit beta-1;K14555|4|1e-07|56.6|ota:Ot08g01390|U3 small nucleolar RNA-associated protein 13	GO:0031461//cullin-RING ubiquitin ligase complex	-	-	gi|460373999|ref|XP_004232799.1|/0/PREDICTED: telomerase Cajal body protein 1-like [Solanum lycopersicum]
Solyc02g079290.2.1	Down	Down	839	73	21	9.43	2.65	-1.831265411	2.35E-08	2.02E-07	38	9	4.73	1.14	-2.052806359	1.98E-05	8.59E-05	SELF PRUNING 2G	K06910|1|4e-07|53.5|smo:SELMODRAFT_143762|	GO:0043231//intracellular membrane-bounded organelle	-	GO:0009725//response to hormone;GO:0009845//seed germination	gi|460373975|ref|XP_004232787.1|/2.15087e-102/PREDICTED: protein MOTHER of FT and TF 1-like isoform 1 [Solanum lycopersicum]
Solyc02g079540.1.1	Down	Down	2496	114	33	4.8	1.36	-1.819427754	3.14E-12	3.85E-11	98	42	3.98	1.74	-1.193681125	2.90E-06	1.39E-05	Serine/threonine-protein kinase receptor (AHRD V1 **** B6U2B7_MAIZE); contains Interpro domain(s) IPR002290 Serine/threonine protein kinase	K04733|1|2e-60|232|smo:SELMODRAFT_159261|interleukin-1 receptor-associated kinase 4 [EC:2.7.11.1];K13430|2|1e-59|229|zma:100283091|serine/threonine-protein kinase PBS1 [EC:2.7.11.1]	-	-	-	gi|359496521|ref|XP_002262970.2|/0/PREDICTED: G-type lectin S-receptor-like serine/threonine-protein kinase At1g11330-like [Vitis vinifera]
Solyc02g080260.2.1	Down	Down	2532	26	0	1.08	0.01	-6.754887502	1.11E-08	9.93E-08	14	0	0.56	0.01	-5.807354922	6.94E-05	0.000280622	Homeobox leucine-zipper protein (AHRD V1 ***- Q8H962_ZINEL); contains Interpro domain(s) IPR002913 Lipid-binding START	K09338|1|0.0|1021|ath:AT4G04890|homeobox-leucine zipper protein	GO:0043231//intracellular membrane-bounded organelle	GO:0003677//DNA binding;GO:0001071//nucleic acid binding transcription factor activity	GO:0006351//transcription, DNA-templated	gi|460373866|ref|XP_004232734.1|/0/PREDICTED: homeobox-leucine zipper protein PROTODERMAL FACTOR 2-like [Solanum lycopersicum]
Solyc02g081030.2.1	Down	Down	2884	2546	737	92.69	26.26	-1.819546784	6.22E-240	1.26E-237	16797	757	589.81	27.06	-4.446016539	0	0	Uncharacterized membrane protein C2G11.09 (AHRD V1 **-- YAB9_SCHPO); contains Interpro domain(s) IPR003864 Protein of unknown function DUF221	K03021|1|3e-14|79.3|ota:Ot01g06000|DNA-directed RNA polymerase III subunit RPC2 [EC:2.7.7.6]	GO:0044464	-	-	gi|460373769|ref|XP_004232686.1|/0/PREDICTED: uncharacterized protein RSN1-like isoform 1 [Solanum lycopersicum]
Solyc02g081330.2.1	Down	Down	1932	233.16	103.24	12.75	5.53	-1.205145862	1.69E-13	2.28E-12	230.4	98.07	12.15	5.27	-1.205081447	5.00E-13	4.14E-12	Phytoene synthase 2	K02291|1|0.0|682|vvi:100246195|phytoene synthase [EC:2.5.1.32]	GO:0009536//plastid	GO:0004337//geranyltranstransferase activity	GO:0016109	gi|350534780|ref|NP_001234671.1|/0/phytoene synthase 2, chloroplastic [Solanum lycopersicum]
Solyc02g082060.1.1	Down	Down	642	135	56	23.11	9.38	-1.300857432	2.96E-09	2.81E-08	114	35	18.83	5.88	-1.67914494	7.51E-11	5.46E-10	PPPDE peptidase domain-containing protein 1 (AHRD V1 *--- PPDE1_XENLA); contains Interpro domain(s) IPR008580 Protein of unknown function DUF862, eukaryotic	-	-	-	-	gi|460373616|ref|XP_004232611.1|/1.30874e-110/PREDICTED: uncharacterized protein LOC101248067 [Solanum lycopersicum]
Solyc02g082260.2.1	Down	Down	2248	216.99	64.99	10.17	2.98	-1.770935443	2.27E-21	4.55E-20	1217	44	55.02	2.02	-4.767528942	2.97E-294	3.27E-292	Hydroxy-methylglutaryl-coenzyme A reductase (AHRD V1 **** O48624_TOBAC); contains Interpro domain(s) IPR004554 Hydroxymethylglutaryl-CoA reductase, class I, catalytic	K00021|1|0.0|891|vvi:100265082|hydroxymethylglutaryl-CoA reductase (NADPH) [EC:1.1.1.34]	GO:0031090//organelle membrane;GO:0043231//intracellular membrane-bounded organelle;GO:0031224//intrinsic component of membrane	GO:0016616//oxidoreductase activity, acting on the CH-OH group of donors, NAD or NADP as acceptor;GO:0048037//cofactor binding;GO:0000166//nucleotide binding	GO:0006720//isoprenoid metabolic process;GO:0006732//coenzyme metabolic process	gi|460373579|ref|XP_004232593.1|/0/PREDICTED: 3-hydroxy-3-methylglutaryl-coenzyme A reductase 1 [Solanum lycopersicum]
Solyc02g082700.2.1	Down	Down	825	330.99	67	43.52	8.62	-2.335918782	2.47E-44	1.01E-42	607	143.15	76.97	18.48	-2.058331491	2.62E-67	7.84E-66	High mobility group protein (AHRD V1 **-- O49948_SOLTU); contains Interpro domain(s) IPR000910 High mobility group, HMG1/HMG2	K10802|1|7e-31|132|vvi:100257544|high mobility group protein B1	GO:0044427//chromosomal part	GO:0003676//nucleic acid binding;GO:0005198//structural molecule activity	GO:0006325//chromatin organization	gi|460373517|ref|XP_004232565.1|/5.2119e-45/PREDICTED: HMG1/2-like protein-like isoform 2 [Solanum lycopersicum]
Solyc02g083130.2.1	Down	Down	1911	153	70	8.46	3.79	-1.158459815	7.82E-09	7.14E-08	167	66	8.91	3.58	-1.315465844	4.68E-11	3.44E-10	IST1 homolog (AHRD V1 *--- C1BSR8_9MAXI); contains Interpro domain(s) IPR005061 Protein of unknown function DUF292, eukaryotic	K03453|1|4e-21|101|vcn:VOLCADRAFT_102664|bile acid:Na+ symporter, BASS family	GO:0043231//intracellular membrane-bounded organelle	-	-	gi|460373470|ref|XP_004232542.1|/0/PREDICTED: uncharacterized protein LOC101250180 [Solanum lycopersicum]
Solyc02g083340.2.1	Down	Down	3079	66	14	2.25	0.47	-2.25919234	1.05E-09	1.04E-08	53	16	1.74	0.54	-1.688055994	8.15E-06	3.71E-05	Phospholipase D (AHRD V1 **** Q6AVR2_ORYSJ); contains Interpro domain(s) IPR011402 Phospholipase D, plant	K01115|1|0.0|1286|gmx:100814486|phospholipase D [EC:3.1.4.4]	GO:0043231//intracellular membrane-bounded organelle;GO:0016020//membrane	GO:0046872//metal ion binding;GO:0004620//phospholipase activity	GO:0006950//response to stress;GO:0008219//cell death;GO:0006650//glycerophospholipid metabolic process	gi|460373442|ref|XP_004232528.1|/0/PREDICTED: phospholipase D delta-like [Solanum lycopersicum]
Solyc02g083360.1.1	Down	Down	381	54	22	16.25	6.48	-1.326374	0.000148578	0.000708976	118	27	34.25	7.98	-2.101643337	1.23E-14	1.11E-13	Protein-methionine-s-oxide reductase (AHRD V1 **-- D7L9H5_ARALY)	-	GO:0016020//membrane	GO:0016671//oxidoreductase activity, acting on a sulfur group of donors, disulfide as acceptor	GO:0008152//metabolic process	gi|460373438|ref|XP_004232526.1|/7.9168e-72/PREDICTED: uncharacterized protein At4g08330, chloroplastic-like [Solanum lycopersicum]
Solyc02g083700.2.1	Down	Down	3279	536	194	17.14	6.07	-1.497598688	1.01E-39	3.77E-38	576	177	17.76	5.56	-1.675474794	8.92E-49	2.05E-47	Alpha-mannosidase (AHRD V1 **** Q9FKW9_ARATH); contains Interpro domain(s) IPR011682 Glycosyl hydrolases 38, C-terminal	K01191|1|0.0|1377|osa:4348080|alpha-mannosidase [EC:3.2.1.24];K12311|3|0.0|1248|rcu:RCOM_1503670|lysosomal alpha-mannosidase [EC:3.2.1.24]	GO:0031410//cytoplasmic vesicle	GO:0046914//transition metal ion binding;GO:0015923//mannosidase activity	GO:0019318//hexose metabolic process	gi|460373388|ref|XP_004232502.1|/0/PREDICTED: lysosomal alpha-mannosidase-like [Solanum lycopersicum]
Solyc02g084640.2.1	Down	Down	1842	150.89	33.88	8.66	1.9	-2.188367606	8.36E-20	1.56E-18	357	36.74	19.77	2.07	-3.255610198	1.23E-66	3.65E-65	Aldehyde dehydrogenase (AHRD V1 **** Q71LY7_ORYSI); contains Interpro domain(s) IPR012394 Aldehyde dehydrogenase NAD(P)-dependent IPR015590 Aldehyde dehydrogenase	K00128|1|0.0|712|vvi:100247106|aldehyde dehydrogenase (NAD+) [EC:1.2.1.3]	GO:0043231//intracellular membrane-bounded organelle	GO:0004030//aldehyde dehydrogenase [NAD(P)+] activity;GO:0005488//binding	GO:0044237//cellular metabolic process	gi|460373284|ref|XP_004232451.1|/0/PREDICTED: aldehyde dehydrogenase family 3 member F1-like [Solanum lycopersicum]
Solyc02g084840.2.1	Down	Down	812	2321	1	310.26	0.13	-11.22075037	0	0	979	0	126.23	0.01	-13.6237672	8.61E-292	9.30E-290	Dehydrin DHN1 (AHRD V1 *-*- DHN1_PEA); contains Interpro domain(s) IPR000167 Dehydrin	-	-	-	-	gi|460373256|ref|XP_004232437.1|/1.93702e-28/PREDICTED: desiccation-related protein clone PCC6-19-like isoform 2 [Solanum lycopersicum]
Solyc02g084990.2.1	Down	Down	1727	498	179	30.54	10.74	-1.507706069	2.26E-37	7.81E-36	264	101	15.61	6.08	-1.360327309	1.76E-17	1.82E-16	Mannan endo-1 4-beta-mannosidase (AHRD V1 ***- A8FDC6_BACP2); contains Interpro domain(s) IPR001547 Glycoside hydrolase, family 5	-	-	GO:0016798//hydrolase activity, acting on glycosyl bonds;GO:0043167//ion binding	GO:0044238	gi|460373236|ref|XP_004232427.1|/0/PREDICTED: mannan endo-1,4-beta-mannosidase 7-like [Solanum lycopersicum]
Solyc02g085100.2.1	Down	Down	1304	86	21	7.03	1.68	-2.065063456	4.75E-11	5.30E-10	128	20	10.1	1.61	-2.6492227	2.65E-20	3.06E-19	Aldose 1-epimerase family protein (AHRD V1 **** D7MMG0_ARALY); contains Interpro domain(s) IPR014718 Glycoside hydrolase-type carbohydrate-binding, subgroup	K01792|1|4e-94|343|ppp:PHYPADRAFT_155277|glucose-6-phosphate 1-epimerase [EC:5.1.3.15]	GO:0009532//plastid stroma;GO:0005576//extracellular region	GO:0005488//binding;GO:0016857//racemase and epimerase activity, acting on carbohydrates and derivatives	GO:0019318//hexose metabolic process	gi|460373224|ref|XP_004232421.1|/1.48998e-168/PREDICTED: putative glucose-6-phosphate 1-epimerase-like [Solanum lycopersicum]
Solyc02g085150.2.1	Down	Down	1385	34	0	2.61	0.01	-8.027905997	3.96E-11	4.44E-10	16	0	1.19	0.01	-6.894817763	1.76E-05	7.73E-05	LEA-like protein (AHRD V1 *-*- Q8L5P5_LILLO); contains Interpro domain(s) IPR004238 Late embryogenesis abundant protein	-	-	-	-	gi|460375861|ref|XP_004233722.1|/0/PREDICTED: uncharacterized protein LOC101258525 [Solanum lycopersicum]
Solyc02g085580.2.1	Down	Down	2074	53	11	2.7	0.55	-2.295455884	3.73E-08	3.13E-07	140	26	6.87	1.3	-2.401798476	6.88E-20	7.85E-19	C2H2L domain class transcription factor (AHRD V1 **-* D9ZIU5_MALDO); contains Interpro domain(s) IPR007087 Zinc finger, C2H2-type	-	-	-	-	gi|460373151|ref|XP_004232386.1|/0/PREDICTED: uncharacterized protein LOC101252546 [Solanum lycopersicum]
Solyc02g085590.2.1	Down	Down	2237	268	4	12.63	0.18	-6.132713922	1.64E-75	1.09E-73	108	6	4.91	0.28	-4.132224292	3.46E-25	4.73E-24	Vicilin (Fragment) (AHRD V1 *--- B4X640_PISVE); contains Interpro domain(s) IPR011051 Cupin, RmlC-type	-	-	-	-	gi|460375851|ref|XP_004233717.1|/0/PREDICTED: uncharacterized protein LOC101256744 [Solanum lycopersicum]
Solyc02g086080.2.1	Down	Down	1341	40	11	3.18	0.86	-1.886618201	2.56E-05	0.000142471	41	9	3.14	0.7	-2.165337732	4.51E-06	2.12E-05	Alpha/beta hydrolase fold (AHRD V1 ***- A1T9R4_MYCVP); contains Interpro domain(s) IPR000073 Alpha/beta hydrolase fold-1	-	GO:0043231//intracellular membrane-bounded organelle	-	-	gi|460373085|ref|XP_004232353.1|/0/PREDICTED: uncharacterized protein LOC101267470 [Solanum lycopersicum]
Solyc02g086100.2.1	Down	Down	2866	108	46	3.96	1.65	-1.263034406	2.19E-07	1.68E-06	86	42	3.04	1.51	-1.009522774	0.000136861	0.000530159	Dermal papilla-derived protein 6 homolog (AHRD V1 *-*- DERP6_DANRE); contains Interpro domain(s) IPR019519 Histone acetylation protein 2	-	-	-	-	gi|460373079|ref|XP_004232350.1|/0/PREDICTED: elongator complex protein 5-like [Solanum lycopersicum]
Solyc02g086370.2.1	Down	Down	1445	213	14	15.68	1.01	-3.956498361	4.29E-48	1.90E-46	122	18	8.66	1.3	-2.735855402	5.03E-20	5.77E-19	ER Phosphatidate Phosphatase (AHRD V1 **** B9SJX0_RICCO); contains Interpro domain(s) IPR000326 Phosphatidic acid phosphatase type 2/haloperoxidase	-	GO:0016021//integral component of membrane	GO:0003824//catalytic activity	GO:0019637//organophosphate metabolic process	gi|460373037|ref|XP_004232329.1|/0/PREDICTED: putative lipid phosphate phosphatase 3, chloroplastic-like [Solanum lycopersicum]
Solyc02g086490.2.1	Down	Down	745	60	0	8.78	0.01	-9.77807713	4.44E-19	8.04E-18	29	0	4.09	0.01	-8.675957033	2.41E-09	1.55E-08	Oleosin (AHRD V1 ***- Q43123_DAUCA); contains Interpro domain(s) IPR000136 Oleosin	-	GO:0016020//membrane;GO:0005811//lipid particle	-	-	gi|460373023|ref|XP_004232322.1|/2.53631e-77/PREDICTED: oleosin 5-like isoform 1 [Solanum lycopersicum]
Solyc02g086890.2.1	Down	Down	1420	158	55	11.84	4.03	-1.554817337	2.08E-13	2.77E-12	178	74	12.86	5.44	-1.241212086	8.06E-11	5.84E-10	Calcium homeostasis regulator chor1 (Fragment) (AHRD V1 *-*- A6N1L7_ORYSI)	-	GO:0043231//intracellular membrane-bounded organelle	-	-	gi|460372963|ref|XP_004232292.1|/6.18244e-139/PREDICTED: uncharacterized protein LOC101249783 [Solanum lycopersicum]
Solyc02g086900.2.1	Down	Down	1817	143	58	8.33	3.3	-1.335850471	4.80E-10	4.91E-09	544	47	30.55	2.69	-3.505494302	1.13E-106	5.12E-105	Metal-dependent phosphohydrolase HD domain-containing protein (AHRD V1 **-- D7MJA0_ARALY); contains Interpro domain(s) IPR006674 Metal-dependent phosphohydrolase, HD region, subdomain	-	GO:0044424	GO:0051540;GO:0008168//methyltransferase activity	GO:0042254//ribosome biogenesis;GO:0009451//RNA modification	gi|460372961|ref|XP_004232291.1|/0/PREDICTED: protein SAMHD1 homolog [Solanum lycopersicum]
Solyc02g087780.2.1	Down	Down	1453	95	31	6.95	2.22	-1.646453301	3.06E-09	2.90E-08	121	46	8.54	3.31	-1.367404853	7.58E-09	4.70E-08	Aldose-1-epimerase-like protein (AHRD V1 **** O48971_TOBAC); contains Interpro domain(s) IPR015443 Aldose-1-epimerase	K01785|1|2e-135|480|vvi:100245569|aldose 1-epimerase [EC:5.1.3.3]	-	GO:0005488//binding;GO:0016857//racemase and epimerase activity, acting on carbohydrates and derivatives	GO:0005996//monosaccharide metabolic process	gi|460372840|ref|XP_004232231.1|/0/PREDICTED: aldose 1-epimerase-like [Solanum lycopersicum]
Solyc02g087950.2.1	Down	Down	2782	71	30	2.68	1.11	-1.271673324	2.41E-05	0.000134542	394	28	14.35	1.04	-3.786395303	1.04E-82	3.71E-81	cDNA clone J023065D24 full insert sequence (AHRD V1 *-*- B7EKP5_ORYSJ); contains Interpro domain(s) IPR012870 Protein of unknown function DUF1666	-	GO:0005622//intracellular	-	-	gi|460372818|ref|XP_004232221.1|/0/PREDICTED: uncharacterized protein LOC101253548 [Solanum lycopersicum]
Solyc02g088560.2.1	Down	Down	2488	523	177	22.12	7.32	-1.595435832	2.26E-42	8.91E-41	940	217	38.34	9.01	-2.089251326	3.99E-105	1.79E-103	Cyclic nucleotide gated channel (AHRD V1 **** A9CRE4_MALDO); contains Interpro domain(s) IPR000595 Cyclic nucleotide-binding	K05391|1|0.0|1105|rcu:RCOM_0169070|cyclic nucleotide gated channel, other eukaryote	GO:0031224//intrinsic component of membrane	GO:0005249//voltage-gated potassium channel activity;GO:0005221//intracellular cyclic nucleotide activated cation channel activity;GO:0005515//protein binding;GO:0000166//nucleotide binding	GO:0033554//cellular response to stress;GO:0006816//calcium ion transport;GO:0007165//signal transduction	gi|460372741|ref|XP_004232184.1|/0/PREDICTED: cyclic nucleotide-gated ion channel 2-like isoform 1 [Solanum lycopersicum]
Solyc02g088630.2.1	Down	Down	2226	238	79	11.27	3.66	-1.622571962	1.28E-20	2.47E-19	2329	48	106.36	2.23	-5.575768162	0	0	Glycosyltransferase (AHRD V1 ***- B9IK47_POPTR); contains Interpro domain(s) IPR002495 Glycosyl transferase, family 8	K13648|1|0.0|881|vvi:100242366|alpha-1,4-galacturonosyltransferase [EC:2.4.1.43]	-	GO:0008194//UDP-glycosyltransferase activity	-	gi|460372727|ref|XP_004232177.1|/0/PREDICTED: probable galacturonosyltransferase 14-like [Solanum lycopersicum]
Solyc02g088790.2.1	Down	Down	1291	249	100	20.58	8.09	-1.347031374	1.11E-16	1.77E-15	242	96	19.29	7.79	-1.30815791	2.71E-15	2.55E-14	RNA-binding protein (AHRD V1 *-** Q941H8_SOLTU); contains Interpro domain(s) IPR015465 RNA recognition motif, glycine rich protein	K02965|1|5e-21|100|ath:AT5G47320|small subunit ribosomal protein S19;K13195|2|1e-18|92.8|pop:POPTR_712972|cold-inducible RNA-binding protein;K11294|3|3e-14|78.2|smo:SELMODRAFT_15428|nucleolin	GO:0043231//intracellular membrane-bounded organelle	GO:0046914//transition metal ion binding;GO:0032559	-	gi|460372706|ref|XP_004232167.1|/6.72442e-105/PREDICTED: uncharacterized protein LOC101261381 [Solanum lycopersicum]
Solyc02g089630.2.1	Down	Down	1949	663.01	226	35.94	11.99	-1.58375875	8.97E-53	4.19E-51	868	119.01	45.38	6.33	-2.841779204	1.40E-138	7.73E-137	Proline dehydrogenase (AHRD V1 **** A1E289_ACTDE); contains Interpro domain(s) IPR015659 Proline oxidase	K00318|1|6e-162|569|vvi:100254983|proline dehydrogenase [EC:1.5.99.8]	-	GO:0016645//oxidoreductase activity, acting on the CH-NH group of donors	GO:0006560//proline metabolic process;GO:0006536//glutamate metabolic process	gi|460372589|ref|XP_004232111.1|/0/PREDICTED: proline dehydrogenase 2, mitochondrial-like [Solanum lycopersicum]
Solyc02g090070.2.1	Down	Down	2568	36	7	1.47	0.28	-2.392317423	3.79E-06	2.43E-05	55	12	2.17	0.48	-2.176588732	9.08E-08	5.11E-07	Phototropic-responsive NPH3 family protein (AHRD V1 **-- D7MMF7_ARALY); contains Interpro domain(s) IPR004249 NPH3	-	GO:0016020//membrane	-	GO:0050896//response to stimulus	gi|460372518|ref|XP_004232076.1|/0/PREDICTED: BTB/POZ domain-containing protein At5g66560-like [Solanum lycopersicum]
Solyc02g090360.2.1	Down	Down	1954	650	314	35.14	16.61	-1.081062118	1.93E-29	5.23E-28	6472	96	337.48	5.1	-6.048160949	0	0	Laccase-22 (AHRD V1 **-- LAC22_ORYSJ); contains Interpro domain(s) IPR001117 Multicopper oxidase, type 1	K00423|1|4e-171|599|ath:AT1G55570|L-ascorbate oxidase [EC:1.10.3.3]	GO:0005618//cell wall	GO:0046914//transition metal ion binding;GO:0016682//oxidoreductase activity, acting on diphenols and related substances as donors, oxygen as acceptor	GO:0008152//metabolic process;GO:0009628//response to abiotic stimulus	gi|460372481|ref|XP_004232058.1|/0/PREDICTED: L-ascorbate oxidase homolog [Solanum lycopersicum]
Solyc02g090370.2.1	Down	Down	582	119	0	22.61	0.01	-11.14274528	4.02E-37	1.39E-35	60	0	11	0.01	-10.10328781	1.46E-18	1.58E-17	Reticulon-like protein B13 (AHRD V1 ***- RTNLM_ARATH); contains Interpro domain(s) IPR003388 Reticulon	-	GO:0044464	-	-	gi|460372479|ref|XP_004232057.1|/2.75035e-66/PREDICTED: reticulon-like protein B13-like [Solanum lycopersicum]
Solyc02g090430.2.1	Down	Down	2420	47	8	2.04	0.34	-2.584962501	3.01E-08	2.55E-07	186	7	7.8	0.3	-4.700439718	7.10E-46	1.54E-44	Protein serine/threonine kinase (AHRD V1 *-** D3BP85_POLPA); contains Interpro domain(s) IPR002290 Serine/threonine protein kinase	K11228|1|6e-59|227|ota:Ot13g01170|mitogen-activated protein kinase kinase kinase [EC:2.7.11.1];K13414|2|2e-57|222|pop:POPTR_1071643|mitogen-activated protein kinase kinase kinase 1, plant [EC:2.7.11.25]	GO:0016020//membrane	GO:0016301//kinase activity	-	gi|460372462|ref|XP_004232049.1|/0/PREDICTED: uncharacterized protein LOC101249132 [Solanum lycopersicum]
Solyc02g090580.2.1	Down	Down	2358	56	19	2.5	0.83	-1.590744853	9.65E-06	5.76E-05	50	14	2.15	0.61	-1.817455512	6.17E-06	2.86E-05	Os03g0859900 protein (Fragment) (AHRD V1 *-*- Q0DLK3_ORYSJ); contains Interpro domain(s) IPR006869 Protein of unknown function DUF547	-	-	-	-	gi|460372451|ref|XP_004232044.1|/0/PREDICTED: uncharacterized protein LOC101247483 [Solanum lycopersicum]
Solyc02g090970.1.1	Down	Down	1083	23	4	2.28	0.39	-2.547487795	0.000143864	0.000688427	52	2	4.97	0.19	-4.709174528	1.32E-13	1.14E-12	Serine/threonine-protein kinase 24 (AHRD V1 **** STK24_MOUSE); contains Interpro domain(s) IPR002290 Serine/threonine protein kinase	K13414|1|1e-35|148|aly:ARALYDRAFT_489755|mitogen-activated protein kinase kinase kinase 1, plant [EC:2.7.11.25];K11228|2|1e-35|148|ota:Ot13g01170|mitogen-activated protein kinase kinase kinase [EC:2.7.11.1]	-	GO:0016740//transferase activity	-	gi|460372409|ref|XP_004232023.1|/0/PREDICTED: mitogen-activated protein kinase kinase kinase 3-like [Solanum lycopersicum]
Solyc02g091020.1.1	Down	Down	2175	39.36	8	1.91	0.38	-2.329501315	2.31E-06	1.53E-05	161.45	12.05	7.55	0.57	-3.72744282	3.55E-34	6.15E-33	Nucleoporin autopeptidase family protein expressed (AHRD V1 *-*- Q2QX81_ORYSJ)	K14297|1|2e-23|109|vvi:100249633|nuclear pore complex protein Nup98-Nup96	-	-	-	gi|460375615|ref|XP_004233600.1|/5.51641e-180/PREDICTED: uncharacterized protein LOC101266481 [Solanum lycopersicum]
Solyc02g091390.2.1	Down	Down	352	51	0	16.76	0.01	-10.71080643	2.51E-16	3.93E-15	16	1	5.07	0.32	-3.985841937	0.000166375	0.000633629	Little protein 1 (AHRD V1 ***- B4UWC1_ARAHY)	-	-	-	-	gi|460372353|ref|XP_004231995.1|/2.32797e-39/PREDICTED: uncharacterized protein LOC101258509 [Solanum lycopersicum]
Solyc02g092070.2.1	Down	Down	2139	100	0	4.93	0.01	-8.945443836	2.60E-31	7.48E-30	34	0	1.62	0.01	-7.339850003	7.85E-11	5.70E-10	Growth regulating factor 1 (Fragment) (AHRD V1 *--- A6MZS4_ORYSI); contains Interpro domain(s) IPR014977 WRC	-	-	-	-	gi|460372255|ref|XP_004231946.1|/0/PREDICTED: growth-regulating factor 2-like [Solanum lycopersicum]
Solyc02g092250.2.1	Down	Down	1749	17	0	1.03	0.01	-6.686500527	6.26E-06	3.86E-05	21	0	1.23	0.01	-6.942514505	5.76E-07	2.99E-06	Cytochrome P450	K13267|1|5e-132|469|gmx:100814284|cytochrome P450, family 71, subfamily D, polypeptide 9 (flavonoid 6-hydroxylase) [EC:1.14.13.-];K16085|2|2e-114|411|osa:4335091|cytochrome P450, family 99, subfamily A, polypeptide 3 (9beta-pimara-7,15-diene oxidase) [EC:1.14.13.144];K16083|3|2e-104|377|osa:4329725|cytochrome P450, family 71, subfamily Z, polypeptide 6 (ent-isokaurene C2-hydroxylase) [EC:1.14.13.…	-	GO:0004497//monooxygenase activity;GO:0005506//iron ion binding	-	gi|460372229|ref|XP_004231934.1|/0/PREDICTED: premnaspirodiene oxygenase-like [Solanum lycopersicum]
Solyc02g092490.2.1	Down	Down	1761	908	211	54.58	12.41	-2.136869279	5.83E-107	5.37E-105	3850	154	223.22	9.09	-4.61804219	0	0	Acetyltransferase-like protein (AHRD V1 ***- Q7EYF5_ORYSJ); contains Interpro domain(s) IPR000182 GCN5-related N-acetyltransferase	-	-	GO:0016407//acetyltransferase activity	GO:0000902//cell morphogenesis;GO:0009755//hormone-mediated signaling pathway;GO:0009639//response to red or far red light	gi|460372189|ref|XP_004231914.1|/0/PREDICTED: uncharacterized protein LOC101259010 [Solanum lycopersicum]
Solyc02g092530.2.1	Down	Down	2453	183	53	7.85	2.22	-1.822132977	9.23E-19	1.64E-17	182	36	7.53	1.52	-2.308578541	2.39E-24	3.19E-23	Formamidase (AHRD V1 **** B9VXW6_LUPAL); contains Interpro domain(s) IPR004304 Acetamidase/Formamidase	K01455|1|0.0|799|pop:POPTR_818419|formamidase [EC:3.5.1.49]	GO:0043231//intracellular membrane-bounded organelle	GO:0016811//hydrolase activity, acting on carbon-nitrogen (but not peptide) bonds, in linear amides	-	gi|460372185|ref|XP_004231912.1|/0/PREDICTED: formamidase-like [Solanum lycopersicum]
Solyc02g092550.2.1	Down	Down	1009	28	5	2.98	0.52	-2.518728802	2.95E-05	0.000161542	30	1	3.08	0.1	-4.944858446	1.99E-08	1.19E-07	LOB domain protein 38 (AHRD V1 ***- D7LT02_ARALY); contains Interpro domain(s) IPR004883 Lateral organ boundaries, LOB	K01955|1|2e-07|54.7|vvi:100262205|carbamoyl-phosphate synthase large subunit [EC:6.3.5.5]	-	-	-	gi|460372183|ref|XP_004231911.1|/1.92215e-122/PREDICTED: LOB domain-containing protein 37-like [Solanum lycopersicum]
Solyc02g093050.2.1	Down	Down	1442	104	38	7.67	2.74	-1.485050685	8.89E-09	8.06E-08	140	39	9.96	2.82	-1.82045058	2.23E-14	1.99E-13	WRKY transcription factor 26 (AHRD V1 ***- C9DI15_9ROSI); contains Interpro domain(s) IPR003657 DNA-binding WRKY	K13425|1|7e-20|97.1|rcu:RCOM_1616660|WRKY transcription factor 22;K13424|4|4e-19|94.4|rcu:RCOM_0849600|WRKY transcription factor 33	-	-	-	gi|460372102|ref|XP_004231871.1|/2.93029e-136/PREDICTED: probable WRKY transcription factor 7 [Solanum lycopersicum]
Solyc02g093130.1.1	Down	Down	402	261	108	74.03	29.97	-1.304590945	1.23E-16	1.96E-15	435	118	119	32.86	-1.856557188	1.18E-42	2.39E-41	Ethylene-responsive transcription factor 5 (AHRD V1 *-*- EF102_ARATH); contains Interpro domain(s) IPR001471 Pathogenesis-related transcriptional factor and ERF, DNA-binding	K09286|1|1e-43|172|rcu:RCOM_1589590|EREBP-like factor	-	-	GO:0006351//transcription, DNA-templated	gi|460372086|ref|XP_004231864.1|/7.71075e-75/PREDICTED: ethylene-responsive transcription factor ERF011-like isoform 1 [Solanum lycopersicum]
Solyc02g093150.2.1	Down	Down	1982	118	27	6.29	1.41	-2.157364854	2.01E-15	3.02E-14	167	16	8.58	0.84	-3.352516415	1.40E-32	2.32E-31	AP2-like ethylene-responsive transcription factor At1g16060 (AHRD V1 *-*- AP2L1_ARATH); contains Interpro domain(s) IPR001471 Pathogenesis-related transcriptional factor and ERF, DNA-binding	K09284|1|3e-137|487|vvi:100268051|AP2-like factor, euAP2 lineage	-	-	GO:0008152//metabolic process	gi|350539477|ref|NP_001233886.1|/0/AP2 transcription factor SlAP2c [Solanum lycopersicum]
Solyc02g093580.2.1	Down	Down	1509	49	16	3.45	1.1	-1.649092838	2.27E-05	0.000127178	50	4	3.4	0.28	-3.602036014	3.06E-11	2.28E-10	Pectate lyase (AHRD V1 **** Q9M505_VITVI); contains Interpro domain(s) IPR002022 Pectate lyase/Amb allergen	K01728|1|0.0|653|pop:POPTR_815540|pectate lyase [EC:4.2.2.2]	-	GO:0016837;GO:0043169//cation binding	-	gi|350537231|ref|NP_001234029.1|/0/probable pectate lyase P18 precursor [Solanum lycopersicum]
Solyc02g093850.2.1	Down	Down	2208	21	0	1	0.01	-6.64385619	3.74E-07	2.79E-06	26	0	1.2	0.01	-6.906890596	1.88E-08	1.12E-07	Ankyrin repeat domain-containing protein 50 (AHRD V1 *--- B0W609_CULQU); contains Interpro domain(s) IPR002110 Ankyrin	K06694|1|2e-14|79.7|gmx:100499930|26S proteasome non-ATPase regulatory subunit 10	-	-	-	gi|460371956|ref|XP_004231800.1|/0/PREDICTED: uncharacterized protein LOC101248928 [Solanum lycopersicum]
Solyc02g094000.1.1	Down	Down	426	39	9	10.38	2.34	-2.149226009	6.54E-06	4.02E-05	230	5	59.04	1.31	-5.494054005	7.49E-61	2.07E-59	Calmodulin-like protein (AHRD V1 ***- Q0VJ70_DATME); contains Interpro domain(s) IPR011992 EF-Hand type	K13448|1|3e-49|191|rcu:RCOM_1677910|calcium-binding protein CML	-	GO:0046872//metal ion binding	-	gi|460371934|ref|XP_004231789.1|/3.03337e-79/PREDICTED: putative calcium-binding protein CML19-like [Solanum lycopersicum]
Solyc03g005290.1.1	Down	Down	753	38	0	5.5	0.01	-9.103287808	2.37E-12	2.93E-11	13	0	1.81	0.01	-7.499845887	0.000137612	0.00053222	Unknown Protein (AHRD V1)	-	-	-	-	gi|357115062|ref|XP_003559311.1|/9.11297e-06/PREDICTED: uncharacterized protein LOC100837728 [Brachypodium distachyon]
Solyc03g005580.2.1	Down	Down	1710	152	7	9.42	0.42	-4.487265827	1.34E-37	4.68E-36	61	2	3.64	0.12	-4.922832139	3.77E-16	3.67E-15	Legumin 11S-globulin (AHRD V1 **-- Q39770_GINBI); contains Interpro domain(s) IPR014710 RmlC-like jelly roll fold	-	-	-	-	gi|460376510|ref|XP_004234041.1|/0/PREDICTED: 11S globulin subunit beta-like [Solanum lycopersicum]
Solyc03g005940.2.1	Down	Down	917	580	0	68.29	0.01	-12.73745862	4.25E-178	6.71E-176	235	0	26.69	0.01	-11.38208359	1.37E-70	4.25E-69	DUF1264 domain protein (AHRD V1 **-- A1CBM4_ASPCL); contains Interpro domain(s) IPR010686 Protein of unknown function DUF1264	-	-	-	-	gi|460376573|ref|XP_004234072.1|/2.29949e-140/PREDICTED: uncharacterized protein LOC101246315 [Solanum lycopersicum]
Solyc03g006360.2.1	Down	Down	754	53	0	7.66	0.01	-9.581200582	6.13E-17	9.96E-16	17	0	2.37	0.01	-7.888743249	8.90E-06	4.04E-05	Auxin-repressed protein (AHRD V1 ***- Q6PXE1_9SOLN); contains Interpro domain(s) IPR008406 Dormancyauxin associated	-	-	-	GO:0009746;GO:0034285	gi|460376654|ref|XP_004234112.1|/6.22372e-55/PREDICTED: auxin-repressed 12.5 kDa protein-like [Solanum lycopersicum]
Solyc03g006400.2.1	Down	Down	1940	157	59.97	8.55	3.2	-1.417852515	4.19E-12	5.08E-11	180	55	9.46	2.94	-1.686024029	2.08E-16	2.04E-15	Protein kinase (AHRD V1 ***- Q39886_SOYBN); contains Interpro domain(s) IPR001245 Tyrosine protein kinase	K04424|1|6e-45|180|ath:AT5G11850|sterile alpha motif and leucine zipper containing kinase AZK [EC:2.7.11.25];K14510|3|7e-42|170|vvi:100240856|serine/threonine-protein kinase CTR1 [EC:2.7.11.1]	GO:0044444;GO:0016020//membrane	GO:0004674//protein serine/threonine kinase activity	-	gi|460376660|ref|XP_004234115.1|/0/PREDICTED: serine/threonine-protein kinase HT1-like [Solanum lycopersicum]
Solyc03g019760.2.1	Down	Down	2623	529	167	21.2	6.55	-1.694497453	1.33E-46	5.66E-45	375	172	14.5	6.77	-1.098825161	9.83E-18	1.03E-16	ABC transporter G family member 11 (AHRD V1 ***- AB11G_ARATH); contains Interpro domain(s) IPR013525 ABC-2 type transporter	K05681|1|3e-71|268|cme:CMS467C|ATP-binding cassette, subfamily G (WHITE), member 2;K12843|2|4e-69|261|vvi:100248403|U4/U6 small nuclear ribonucleoprotein PRP3;K05663|4|3e-16|85.9|sbi:SORBI_01g036355|mitochondrial ABC transporter ATM;K02065|5|9e-16|84.3|mtr:MTR_7g079540|putative ABC transport system ATP-binding protein	GO:0044464	GO:0017111//nucleoside-triphosphatase activity;GO:0015604//organic phosphonate transmembrane transporter activity;GO:0032559	GO:0009207	gi|460377060|ref|XP_004234313.1|/0/PREDICTED: ABC transporter G family member 11-like [Solanum lycopersicum]
Solyc03g019790.2.1	Down	Down	1612	106	28	6.97	1.8	-1.95316175	1.84E-12	2.30E-11	64	13	4.06	0.84	-2.273018494	2.83E-09	1.81E-08	Alpha-galactosidase (AHRD V1 **** Q9SP05_SOLLC); contains Interpro domain(s) IPR013785 Aldolase-type TIM barrel	K07407|1|1e-175|614|pop:POPTR_786149|alpha-galactosidase [EC:3.2.1.22]	-	GO:0015925//galactosidase activity;GO:0043167//ion binding	GO:0044238	gi|350536051|ref|NP_001233971.1|/0/alpha-galactosidase precursor [Solanum lycopersicum]
Solyc03g019820.2.1	Down	Down	1121	596	3	56.97	0.28	-7.668631769	2.53E-176	3.97E-174	205	3	18.9	0.28	-6.076815597	2.10E-56	5.42E-55	Aquaporin (AHRD V1 ***- D6BRE1_9ROSI); contains Interpro domain(s) IPR012269 Aquaporin	K09873|1|1e-98|357|ath:AT1G17810|aquaporin TIP	GO:0000325//plant-type vacuole;GO:0000322;GO:0031224//intrinsic component of membrane	GO:0005372//water transmembrane transporter activity	GO:0006810//transport;GO:0044248//cellular catabolic process	gi|460377068|ref|XP_004234317.1|/4.65097e-136/PREDICTED: probable aquaporin TIP3-2-like [Solanum lycopersicum]
Solyc03g019880.2.1	Down	Down	645	261	104	44.46	17.34	-1.35840405	1.28E-17	2.14E-16	236	103	38.78	17.23	-1.170390102	8.55E-13	6.97E-12	UPF0426 protein At1g28150, chloroplastic (AHRD V1 ***- Y1815_ARATH)	-	GO:0009570//chloroplast stroma	-	-	gi|460377080|ref|XP_004234323.1|/6.36449e-65/PREDICTED: UPF0426 protein At1g28150, chloroplastic-like [Solanum lycopersicum]
Solyc03g025390.2.1	Down	Down	1284	91.78	45.24	7.63	3.68	-1.051977291	4.26E-05	0.000227618	92.02	43.78	7.38	3.57	-1.047696742	3.36E-05	0.000142432	Retinol dehydrogenase 12 (AHRD V1 **** B6TAL8_MAIZE); contains Interpro domain(s) IPR002347 Glucose/ribitol dehydrogenase	K00100|1|1e-29|129|olu:OSTLU_36252|[EC:1.1.1.-];K00218|2|5e-18|90.5|rcu:RCOM_1175550|protochlorophyllide reductase [EC:1.3.1.33]	-	GO:0016628//oxidoreductase activity, acting on the CH-CH group of donors, NAD or NADP as acceptor	GO:0008152//metabolic process	gi|460377272|ref|XP_004234417.1|/5.35857e-163/PREDICTED: short-chain dehydrogenase TIC 32, chloroplastic-like isoform 2 [Solanum lycopersicum]
Solyc03g025730.2.1	Down	Down	3235	266.01	113.01	8.62	3.58	-1.267728282	3.08E-16	4.81E-15	351.04	84.27	10.97	2.68	-2.03325862	4.40E-39	8.38E-38	Tubulin beta chain (AHRD V1 ***- B9HP96_POPTR); contains Interpro domain(s) IPR002453 Beta tubulin	K07375|1|0.0|840|ath:AT5G23860|tubulin beta	GO:0043234//protein complex;GO:0015630//microtubule cytoskeleton	GO:0017111//nucleoside-triphosphatase activity;GO:0032561//guanyl ribonucleotide binding	GO:0043623//cellular protein complex assembly;GO:0009207;GO:0006970//response to osmotic stress;GO:0007017//microtubule-based process	gi|460377229|ref|XP_004234396.1|/0/PREDICTED: tubulin beta-1 chain-like [Solanum lycopersicum]
Solyc03g025810.2.1	Down	Down	2110	256	0	12.8	0.01	-10.32192809	5.12E-79	3.59E-77	90	0	4.34	0.01	-8.761551232	1.76E-27	2.59E-26	Low-temperature-induced 65 kDa protein (AHRD V1 *--- LTI65_ARATH); contains Interpro domain(s) IPR012418 CAP160	-	-	-	GO:0006950//response to stress;GO:0009628//response to abiotic stimulus;GO:0042221//response to chemical	gi|460377332|ref|XP_004234447.1|/0/PREDICTED: uncharacterized protein LOC101266908 [Solanum lycopersicum]
Solyc03g031430.1.1	Down	Down	729	112.76	48.81	16.88	7.15	-1.239299757	1.53E-07	1.19E-06	210.66	45.76	30.42	6.73	-2.176341743	2.91E-26	4.11E-25	Urease accessory protein UreF (AHRD V1 ***- Q8H1P4_SOYBN); contains Interpro domain(s) IPR002639 Urease accessory protein UreF	K03188|1|3e-92|335|vvi:100266725|urease accessory protein	GO:0031410//cytoplasmic vesicle	GO:0046914//transition metal ion binding	GO:0043085//positive regulation of catalytic activity	gi|350535509|ref|NP_001233942.1|/1.57613e-124/ureF protein [Solanum lycopersicum]
Solyc03g031760.2.1	Down	Down	2072	62	8.04	3.16	0.4	-2.981852653	5.59E-12	6.72E-11	47	5	2.31	0.25	-3.207892852	1.02E-09	6.80E-09	Homeobox-leucine zipper protein ATHB-14 (AHRD V1 *-*- ATB14_ARATH); contains Interpro domain(s) IPR002913 Lipid-binding START	K09338|1|0.0|983|ath:AT4G04890|homeobox-leucine zipper protein	GO:0043231//intracellular membrane-bounded organelle;GO:0043234//protein complex	GO:0001071//nucleic acid binding transcription factor activity;GO:0003677//DNA binding;GO:0005515//protein binding	GO:0044267//cellular protein metabolic process;GO:0008544//epidermis development;GO:0006351//transcription, DNA-templated;GO:0009793//embryo development ending in seed dormancy	gi|460377614|ref|XP_004234586.1|/0/PREDICTED: homeobox-leucine zipper protein PROTODERMAL FACTOR 2-like [Solanum lycopersicum]
Solyc03g031910.2.1	Down	Down	3376	36	9	1.12	0.27	-2.05246742	2.96E-05	0.00016207	109	10	3.26	0.3	-3.441837559	4.52E-22	5.61E-21	Helicase sen1 (AHRD V1 *--- A8NRR5_COPC7)	K14326|1|6e-99|360|osa:4349244|regulator of nonsense transcripts 1 [EC:3.6.4.-]	-	-	-	gi|460377426|ref|XP_004234494.1|/0/PREDICTED: uncharacterized protein LOC101258828 [Solanum lycopersicum]
Solyc03g034140.2.1	Down	Down	881	104	34	12.77	4.08	-1.646117468	5.70E-10	5.79E-09	95	23	11.25	2.77	-2.02196712	1.60E-11	1.21E-10	Flavoprotein wrbA (AHRD V1 ***- B6SPB2_MAIZE); contains Interpro domain(s) IPR010089 Flavoprotein WrbA	K03809|1|6e-70|262|smo:SELMODRAFT_231000|Trp repressor binding protein	GO:0016020//membrane	GO:0003824//catalytic activity;GO:0000166//nucleotide binding	GO:0006355//regulation of transcription, DNA-templated	gi|460377568|ref|XP_004234563.1|/1.60339e-111/PREDICTED: flavoprotein WrbA-like [Solanum lycopersicum]
Solyc03g043850.2.1	Down	Down	329	194	38	68.76	13.18	-2.383219174	2.26E-27	5.73E-26	290	91	99.13	31.66	-1.646660475	9.44E-25	1.27E-23	Cytochrome c oxidase subunit VIa family protein expressed (AHRD V1 ***- Q7XZW4_ORYSJ); contains Interpro domain(s) IPR001349 Cytochrome c oxidase, subunit VIa	K02266|1|7e-25|110|gmx:100527245|cytochrome c oxidase subunit 6a	GO:0005743//mitochondrial inner membrane	-	-	gi|460377728|ref|XP_004234642.1|/2.16267e-37/PREDICTED: cytochrome c oxidase subunit 6a, mitochondrial-like [Solanum lycopersicum]
Solyc03g046380.1.1	Down	Down	243	35	0	17.57	0.01	-10.77889848	1.96E-11	2.25E-10	51	0	24.69	0.01	-11.26971112	6.93E-16	6.66E-15	Seed maturation protein PM41 (AHRD V1 ***- Q9SWB2_SOYBN)	-	-	-	-	gi|460377849|ref|XP_004234699.1|/3.76697e-29/PREDICTED: uncharacterized protein LOC101259411 [Solanum lycopersicum]
Solyc03g058330.2.1	Down	Down	446	50	0	12.66	0.01	-10.30606169	5.07E-16	7.81E-15	24	0	5.86	0.01	-9.194756854	7.38E-08	4.19E-07	Unknown Protein (AHRD V1)	-	-	-	-	gi|460377994|ref|XP_004234770.1|/1.06422e-39/PREDICTED: 18 kDa seed maturation protein-like [Solanum lycopersicum]
Solyc03g078610.2.1	Down	Down	1303	177	85	14.49	6.81	-1.089330892	3.48E-09	3.28E-08	197	70	15.55	5.63	-1.465707753	7.51E-15	6.88E-14	cDNA clone J033025P19 full insert sequence (AHRD V1 ***- B7ERC6_ORYSJ)	-	GO:0043231//intracellular membrane-bounded organelle	-	-	gi|460378607|ref|XP_004235061.1|/1.06678e-158/PREDICTED: uncharacterized protein LOC101261895 [Solanum lycopersicum]
Solyc03g080100.2.1	Down	Down	1418	90	40	6.75	2.94	-1.199071347	5.48E-06	3.42E-05	90	26	6.51	1.92	-1.761551232	2.13E-09	1.38E-08	Copper-translocating P-type ATPase (AHRD V1 *--- Q3JHP1_BURP1); contains Interpro domain(s) IPR006121 Heavy metal transport/detoxification protein	K07213|1|5e-07|54.3|gmx:547569|copper chaperone	-	-	GO:0030001//metal ion transport	gi|460378551|ref|XP_004235034.1|/1.29135e-120/PREDICTED: uncharacterized protein LOC101253261 [Solanum lycopersicum]
Solyc03g080190.2.1	Down	Down	1482	78	29	5.59	2.04	-1.454279131	9.08E-07	6.38E-06	583	21	40.33	1.48	-4.768184325	6.96E-142	3.92E-140	Flavanone 3-hydroxylase-like protein (AHRD V1 **-- Q9FLV0_ARATH); contains Interpro domain(s) IPR005123 Oxoglutarate and iron-dependent oxygenase	K06892|1|5e-110|396|pop:POPTR_550478|;K00475|3|3e-60|231|vvi:100253950|naringenin 3-dioxygenase [EC:1.14.11.9]	-	GO:0016706//oxidoreductase activity, acting on paired donors, with incorporation or reduction of molecular oxygen, 2-oxoglutarate as one donor, and incorporation of one atom each of oxygen into both donors	GO:0051707//response to other organism;GO:0009699//phenylpropanoid biosynthetic process	gi|350540006|ref|NP_001233840.1|/0/flavonoid biosynthesis oxidoreductase protein [Solanum lycopersicum]
Solyc03g082520.1.1	Down	Down	354	50	10	16.33	3.19	-2.355896462	6.10E-08	4.95E-07	167	4	52.59	1.28	-5.360572781	4.90E-44	1.03E-42	Auxin responsive SAUR protein (AHRD V1 *-*- Q1SN26_MEDTR); contains Interpro domain(s) IPR003676 Auxin responsive SAUR protein	K14488|1|9e-22|99.8|mtr:MTR_3g092220|SAUR family protein	-	-	-	gi|460378501|ref|XP_004235009.1|/3.45044e-51/PREDICTED: indole-3-acetic acid-induced protein ARG7-like [Solanum lycopersicum]
Solyc03g082530.1.1	Down	Down	369	47	16	14.65	4.88	-1.585947612	5.38E-05	0.000281475	331	5	99.54	1.53	-6.023672829	4.19E-90	1.61E-88	Auxin-responsive family protein (AHRD V1 ***- D7M515_ARALY); contains Interpro domain(s) IPR003676 Auxin responsive SAUR protein	K14488|1|1e-27|119|gmx:100526867|SAUR family protein	-	-	-	gi|460378499|ref|XP_004235008.1|/5.39976e-60/PREDICTED: indole-3-acetic acid-induced protein ARG7-like [Solanum lycopersicum]
Solyc03g083400.2.1	Down	Down	1066	14	0	1.41	0.01	-7.139551352	5.18E-05	0.000272107	18	2	1.75	0.2	-3.129283017	0.000256312	0.000951526	CCT motif family protein (AHRD V1 ***- B6U5M8_MAIZE); contains Interpro domain(s) IPR010402 CCT domain	-	-	-	-	gi|460378395|ref|XP_004234958.1|/9.26131e-147/PREDICTED: uncharacterized protein LOC101255179 [Solanum lycopersicum]
Solyc03g083620.1.1	Down	Down	366	2748	1225	864.56	377.13	-1.196904171	1.34E-139	1.61E-137	5579	1749	1692.96	540.22	-1.647928929	0	0	Unknown Protein (AHRD V1)	K02355|1|6e-16|80.5|vvi:100257414|elongation factor G;K01051|2|7e-09|57.0|vvi:100251413|pectinesterase [EC:3.1.1.11]	-	GO:0004091;GO:0030234//enzyme regulator activity	-	gi|460378353|ref|XP_004234937.1|/9.58773e-49/PREDICTED: 21 kDa protein-like [Solanum lycopersicum]
Solyc03g083730.1.1	Down	Down	606	23	0	4.19	0.01	-8.710806434	9.16E-08	7.32E-07	220	0	38.63	0.01	-11.91550596	3.94E-66	1.16E-64	Pectinesterase (AHRD V1 ***- C0PST8_PICSI); contains Interpro domain(s) IPR006501 Pectinesterase inhibitor	K02355|1|3e-16|83.2|vvi:100257414|elongation factor G;K01051|2|4e-12|69.3|rcu:RCOM_0417480|pectinesterase [EC:3.1.1.11]	-	GO:0004091;GO:0030234//enzyme regulator activity	-	gi|460378349|ref|XP_004234935.1|/4.30008e-81/PREDICTED: 21 kDa protein-like [Solanum lycopersicum]
Solyc03g083900.2.1	Down	Down	2153	411	152	20.13	7.29	-1.465356453	6.09E-30	1.67E-28	815	72	38.5	3.46	-3.476014503	1.01E-157	6.35E-156	Laccase-22 (AHRD V1 **-- LAC22_ORYSJ); contains Interpro domain(s) IPR001117 Multicopper oxidase, type 1	K00423|1|2e-131|468|aly:ARALYDRAFT_892557|L-ascorbate oxidase [EC:1.10.3.3]	GO:0031225//anchored component of membrane	GO:0046914//transition metal ion binding;GO:0016682//oxidoreductase activity, acting on diphenols and related substances as donors, oxygen as acceptor	GO:0008152//metabolic process	gi|460378341|ref|XP_004234931.1|/0/PREDICTED: monocopper oxidase-like protein SKS1-like [Solanum lycopersicum]
Solyc03g083960.2.1	Down	Down	1386	29	1	2.23	0.08	-4.8008999	2.16E-08	1.88E-07	206	1	15.26	0.08	-7.575539247	5.93E-60	1.61E-58	Trehalose 6-phosphate phosphatase (AHRD V1 **** D4QAK5_TOBAC); contains Interpro domain(s) IPR003337 Trehalose-phosphatase	K01087|1|4e-166|582|vvi:100251837|trehalose 6-phosphate phosphatase [EC:3.1.3.12]	-	GO:0019203//carbohydrate phosphatase activity	GO:0005991//trehalose metabolic process	gi|460378335|ref|XP_004234928.1|/0/PREDICTED: trehalose-phosphate phosphatase A-like isoform 1 [Solanum lycopersicum]
Solyc03g093080.2.1	Down	Down	1035	275.45	86.76	28.6	8.81	-1.698801223	2.88E-25	6.76E-24	2170.13	69.02	217.31	7.04	-4.948035326	0	0	Xyloglucan endotransglucosylase/hydrolase 9 (AHRD V1 **** C0IRG8_9ERIC); contains Interpro domain(s) IPR016455 Xyloglucan endotransglucosylase/hydrolase	K14504|1|1e-129|460|vvi:100256520|xyloglucan:xyloglucosyl transferase TCH4 [EC:2.4.1.207];K08235|2|7e-129|458|vvi:100252949|xyloglucan:xyloglucosyl transferase [EC:2.4.1.207]	GO:0005576//extracellular region;GO:0030312//external encapsulating structure	GO:0016798//hydrolase activity, acting on glycosyl bonds;GO:0016758//transferase activity, transferring hexosyl groups	GO:0044042//glucan metabolic process	gi|460378800|ref|XP_004235156.1|/2.25629e-158/PREDICTED: probable xyloglucan endotransglucosylase/hydrolase protein 23-like [Solanum lycopersicum]
Solyc03g096040.2.1	Down	Down	770	465	0	65.72	0.01	-12.68211676	6.25E-143	7.76E-141	174	0	23.72	0.01	-11.21188829	1.87E-52	4.53E-51	Mitochondrial peroxiredoxin (1-Cys Prx) with thioredoxin peroxidase activity (AHRD V1 **** C4QX37_PICPG); contains Interpro domain(s) IPR000866 Alkyl hydroperoxide reductase/ Thiol specific antioxidant/ Mal allergen	K11188|1|6e-103|371|vvi:100259564|peroxiredoxin 6, 1-Cys peroxiredoxin [EC:1.11.1.7 1.11.1.15 3.1.1.-]	GO:0043231//intracellular membrane-bounded organelle	GO:0016705//oxidoreductase activity, acting on paired donors, with incorporation or reduction of molecular oxygen;GO:0016209//antioxidant activity	GO:0008152//metabolic process;GO:0019725//cellular homeostasis	gi|460378975|ref|XP_004235242.1|/1.19405e-125/PREDICTED: 1-Cys peroxiredoxin A-like [Solanum lycopersicum]
Solyc03g096260.1.1	Down	Down	462	61.38	11.39	14.95	2.72	-2.458466928	5.16E-10	5.26E-09	57.98	9.7	13.62	2.32	-2.553529993	1.04E-09	6.89E-09	Yippee zinc-binding-like protein (AHRD V1 **** C1FDK9_9CHLO); contains Interpro domain(s) IPR004910 Yippee-like protein	-	-	-	-	gi|460379002|ref|XP_004235254.1|/2.11852e-73/PREDICTED: protein yippee-like [Solanum lycopersicum]
Solyc03g097190.2.1	Down	Down	3538	199	99	5.89	2.87	-1.037216897	1.69E-09	1.64E-08	235	109	6.71	3.17	-1.081829926	2.04E-11	1.53E-10	Cingulin-like (AHRD V1 *--- Q6Z7G3_ORYSJ)	-	-	-	-	gi|460379051|ref|XP_004235278.1|/0/PREDICTED: WEB family protein At5g16730, chloroplastic-like isoform 1 [Solanum lycopersicum]
Solyc03g097440.2.1	Down	Down	1526	1877	370	130.63	25.2	-2.37399062	2.62E-249	5.58E-247	1863	600	125.06	41	-1.608924608	4.87E-145	2.83E-143	11-beta-hydroxysteroid dehydrogenase-like (AHRD V1 **** Q9LUF1_ARATH); contains Interpro domain(s) IPR002347 Glucose/ribitol dehydrogenase	K11165|1|2e-21|102|zma:100282413|dehydrogenase/reductase SDR family member 7 [EC:1.1.-.-]	-	GO:0003845//11-beta-hydroxysteroid dehydrogenase [NAD(P)] activity	GO:0009725//response to hormone;GO:0006629//lipid metabolic process	gi|460379156|ref|XP_004235330.1|/2.73354e-180/PREDICTED: hydroxysteroid 11-beta-dehydrogenase 1-like protein-like [Solanum lycopersicum]
Solyc03g097990.2.1	Down	Down	1065	65	19	6.55	1.87	-1.808456637	1.80E-07	1.38E-06	371	31	36.07	3.07	-3.554488862	4.23E-74	1.38E-72	RNA polymerase II subunit A C-terminal domain phosphatase SSU72 (AHRD V1 **** C1BX60_ESOLU); contains Interpro domain(s) IPR006811 RNA polymerase II subunit A	K15544|1|8e-94|342|vvi:100256509|RNA polymerase II subunit A C-terminal domain phosphatase SSU72 [EC:3.1.3.16]	GO:0009536//plastid	GO:0016791//phosphatase activity	GO:0006396//RNA processing	gi|460379228|ref|XP_004235366.1|/7.63113e-109/PREDICTED: RNA polymerase II subunit A C-terminal domain phosphatase SSU72-like [Solanum lycopersicum]
Solyc03g098120.2.1	Down	Down	813	75	33	10.01	4.31	-1.2156822	2.85E-05	0.000156695	70	28	9.01	3.67	-1.295747043	2.66E-05	0.000113795	Unknown Protein (AHRD V1)	-	-	-	-	gi|460379247|ref|XP_004235375.1|/6.84161e-50/PREDICTED: uncharacterized protein LOC101251266 [Solanum lycopersicum]
Solyc03g098200.2.1	Down	Down	2200	83	16	3.98	0.75	-2.40780593	1.23E-12	1.55E-11	189	30	8.73	1.41	-2.630286491	4.93E-29	7.56E-28	Homeobox-leucine zipper protein PROTODERMAL FACTOR 2 (AHRD V1 **** PDF2_ARATH); contains Interpro domain(s) IPR002913 Lipid-binding START	K09338|1|0.0|854|ath:AT1G73360|homeobox-leucine zipper protein	GO:0043231//intracellular membrane-bounded organelle	GO:0001071//nucleic acid binding transcription factor activity;GO:0003677//DNA binding	GO:0006351//transcription, DNA-templated;GO:0000904//cell morphogenesis involved in differentiation	gi|460379261|ref|XP_004235382.1|/0/PREDICTED: homeobox-leucine zipper protein HDG11-like [Solanum lycopersicum]
Solyc03g111140.2.1	Down	Down	1978	803.46	39	42.9	2.04	-4.39433659	2.04E-190	3.36E-188	291.72	30.24	15.02	1.59	-3.239786142	3.95E-54	9.82E-53	Malate synthase (AHRD V1 **** B9RAK0_RICCO); contains Interpro domain(s) IPR006252 Malate synthase A	K01638|1|0.0|988|rcu:RCOM_1506900|malate synthase [EC:2.3.3.9]	GO:0005777//peroxisome	GO:0016747//transferase activity, transferring acyl groups other than amino-acyl groups;GO:0046912//transferase activity, transferring acyl groups, acyl groups converted into alkyl on transfer	GO:0009060//aerobic respiration;GO:0044262//cellular carbohydrate metabolic process	gi|460381210|ref|XP_004236345.1|/0/PREDICTED: malate synthase, glyoxysomal-like [Solanum lycopersicum]
Solyc03g111280.1.1	Down	Down	1479	25.32	0	1.82	0.01	-7.50779464	2.24E-08	1.93E-07	235.22	0	16.3	0.01	-10.67065625	1.37E-70	4.25E-69	Cytochrome P450	K00517|1|2e-119|427|ath:AT3G56630|[EC:1.14.-.-];K13407|3|3e-114|410|vvi:100259592|cytochrome P450, family 94, subfamily A, polypeptide 1 (fatty acid omega-hydroxylase) [EC:1.14.-.-]	-	GO:0005506//iron ion binding;GO:0004497//monooxygenase activity	-	gi|460381637|ref|XP_004236553.1|/0/PREDICTED: cytochrome P450 94A1-like [Solanum lycopersicum]
Solyc03g111290.1.1	Down	Down	1485	73.13	0	5.23	0.01	-9.030667136	4.69E-23	1.00E-21	781.63	0	53.95	0.01	-12.39740724	6.35E-233	5.42E-231	Cytochrome P450	K00517|1|1e-118|424|ath:AT3G56630|[EC:1.14.-.-];K13407|2|8e-117|419|vvi:100259592|cytochrome P450, family 94, subfamily A, polypeptide 1 (fatty acid omega-hydroxylase) [EC:1.14.-.-]	-	GO:0005506//iron ion binding;GO:0004497//monooxygenase activity	-	gi|460381186|ref|XP_004236333.1|/0/PREDICTED: cytochrome P450 94A1-like [Solanum lycopersicum]
Solyc03g111300.1.1	Down	Down	1476	15.55	0	1.12	0.01	-6.807354922	2.56E-05	0.000142304	197.15	0	13.69	0.01	-10.41890673	2.71E-59	7.25E-58	Cytochrome P450	K00517|1|1e-119|428|ath:AT3G56630|[EC:1.14.-.-];K13407|3|1e-115|415|vvi:100259592|cytochrome P450, family 94, subfamily A, polypeptide 1 (fatty acid omega-hydroxylase) [EC:1.14.-.-]	-	GO:0005506//iron ion binding;GO:0004497//monooxygenase activity	GO:0008152//metabolic process	gi|460381184|ref|XP_004236332.1|/0/PREDICTED: cytochrome P450 94A1-like [Solanum lycopersicum]
Solyc03g111690.2.1	Down	Down	1848	76316	8232	4367.26	460.98	-3.243952358	0	0	60610	23766	3345.42	1335.23	-1.32509907	0	0	Pectate lyase (AHRD V1 **** Q2Z1Y4_PRUMU); contains Interpro domain(s) IPR002022 Pectate lyase/Amb allergen	K01728|1|0.0|690|mtr:MTR_4g104320|pectate lyase [EC:4.2.2.2]	-	GO:0003824//catalytic activity	-	gi|460381125|ref|XP_004236303.1|/0/PREDICTED: probable pectate lyase 18-like [Solanum lycopersicum]
Solyc03g111710.2.1	Down	Down	1335	59	10	4.71	0.78	-2.594181031	4.60E-10	4.71E-09	346	5	26.64	0.39	-6.093976148	1.81E-94	7.32E-93	Speckle-type POZ protein (AHRD V1 *--- SPOP_XENTR); contains Interpro domain(s) IPR000197 Zinc finger, TAZ-type	K00517|1|6e-100|362|ath:AT3G48360|[EC:1.14.-.-];K04498|3|6e-12|70.5|ppp:PHYPADRAFT_10108|E1A/CREB-binding protein [EC:2.3.1.48]	GO:0043231//intracellular membrane-bounded organelle	GO:0005515//protein binding	GO:0000302//response to reactive oxygen species;GO:0009756//carbohydrate mediated signaling;GO:0048229//gametophyte development;GO:0051347//positive regulation of transferase activity;GO:0048511//rhythmic process;GO:0006970//response to osmotic stress;GO:0009755//hormone-mediated signaling pathway	gi|460381121|ref|XP_004236301.1|/0/PREDICTED: BTB/POZ and TAZ domain-containing protein 1-like [Solanum lycopersicum]
Solyc03g112280.2.1	Down	Down	3185	103	10	3.39	0.32	-3.405141463	2.57E-21	5.12E-20	100	12	3.18	0.39	-3.027480736	2.31E-18	2.48E-17	C2 domain-containing protein (AHRD V1 ***- D7MPJ8_ARALY); contains Interpro domain(s) IPR004182 GRAM	-	-	-	-	gi|460381045|ref|XP_004236263.1|/0/PREDICTED: C2 and GRAM domain-containing protein At5g50170-like [Solanum lycopersicum]
Solyc03g112440.1.1	Down	Down	462	463	18	112.8	4.29	-4.71664561	2.75E-115	2.71E-113	193	8	45.35	1.91	-4.569458007	9.53E-47	2.09E-45	Oleosin (AHRD V1 ***- O04925_SESIN); contains Interpro domain(s) IPR000136 Oleosin	-	GO:0016020//membrane;GO:0005811//lipid particle	-	-	gi|460381017|ref|XP_004236249.1|/3.39012e-63/PREDICTED: oleosin 5-like [Solanum lycopersicum]
Solyc03g112590.2.1	Down	Down	2813	789	75	29.46	2.74	-3.426509632	9.58E-155	1.31E-152	486	92	17.5	3.37	-2.376534426	2.06E-64	5.95E-63	Cell division protease ftsH homolog (AHRD V1 *--- FTSH_ODOSI); contains Interpro domain(s) IPR005938 ATPase, AAA-type, CDC48	K13525|1|0.0|1443|vvi:100258668|transitional endoplasmic reticulum ATPase	GO:0016020//membrane	GO:0032559;GO:0042623//ATPase activity, coupled	GO:0009987//cellular process	gi|460380989|ref|XP_004236235.1|/0/PREDICTED: cell division cycle protein 48 homolog [Solanum lycopersicum]
Solyc03g113060.2.1	Down	Down	3286	218.38	33.18	6.97	1.04	-2.744575128	9.46E-36	3.16E-34	165.26	59.03	5.09	1.85	-1.460140386	1.44E-12	1.16E-11	ATP-binding cassette transporter (AHRD V1 ***- D8RFW2_SELML); contains Interpro domain(s) IPR003439 ABC transporter-like	K05643|1|1e-61|237|ppp:PHYPADRAFT_221752|ATP-binding cassette, subfamily A (ABC1), member 3;K05641|5|4e-55|215|ota:Ot18g01460|ATP-binding cassette, subfamily A (ABC1), member 1	-	GO:0042626//ATPase activity, coupled to transmembrane movement of substances;GO:0032559	GO:0009207	gi|460380917|ref|XP_004236199.1|/0/PREDICTED: ABC transporter A family member 7-like [Solanum lycopersicum]
Solyc03g113430.2.1	Down	Down	2117	200	77	9.97	3.75	-1.410702909	1.54E-14	2.18E-13	1316	42	63.25	2.05	-4.947369665	0	0	Peptide transporter (AHRD V1 **-* A6YJX4_9MAGN); contains Interpro domain(s) IPR000109 TGF-beta receptor, type I/II extracellular region	K14638|1|8e-118|422|smo:SELMODRAFT_135522|solute carrier family 15 (peptide/histidine transporter), member 3/4	GO:0044464	-	GO:0015833//peptide transport	gi|460380873|ref|XP_004236178.1|/0/PREDICTED: probable peptide/nitrate transporter At5g62680-like [Solanum lycopersicum]
Solyc03g113510.1.1	Down	Down	975	25	4	2.76	0.43	-2.682259702	4.65E-05	0.000247351	25	0	2.66	0.01	-8.055282436	3.72E-08	2.17E-07	Contig An16c0080 complete genome (AHRD V1 ***- A2R766_ASPNC)	-	-	-	-	gi|460380855|ref|XP_004236169.1|/4.15184e-159/PREDICTED: uncharacterized protein LOC101264914 [Solanum lycopersicum]
Solyc03g113780.2.1	Down	Down	1914	271	111	14.96	6	-1.318075769	1.71E-17	2.85E-16	291	122	15.5	6.61	-1.229546039	1.52E-16	1.51E-15	Pyridoxine/pyridoxamine 5&apos-phosphate oxidase (AHRD V1 *-** Q4C3B6_CROWT); contains Interpro domain(s) IPR000659 Pyridoxamine 5'-phosphate oxidase	-	GO:0009526//plastid envelope	GO:0016641//oxidoreductase activity, acting on the CH-NH2 group of donors, oxygen as acceptor;GO:0016634;GO:0000166//nucleotide binding	GO:0006778//porphyrin-containing compound metabolic process;GO:0008614//pyridoxine metabolic process;GO:0006081//cellular aldehyde metabolic process	gi|460380816|ref|XP_004236150.1|/0/PREDICTED: pyridoxine/pyridoxamine 5'-phosphate oxidase 1, chloroplastic-like [Solanum lycopersicum]
Solyc03g114000.2.1	Down	Down	1028	140	70	14.64	7.16	-1.031884061	5.15E-07	3.76E-06	279	62	28.14	6.36	-2.145523658	2.08E-33	3.54E-32	LIM domain protein (AHRD V1 **-- Q306K1_BRANA); contains Interpro domain(s) IPR001781 Zinc finger, LIM-type	K09377|1|2e-87|320|vvi:100260380|cysteine and glycine-rich protein	-	GO:0046914//transition metal ion binding	-	gi|460380786|ref|XP_004236135.1|/8.32462e-113/PREDICTED: pollen-specific protein SF3-like [Solanum lycopersicum]
Solyc03g114210.2.1	Down	Down	1477	39.99	13	2.88	0.92	-1.646363045	0.000197489	0.000923691	37	10	2.57	0.71	-1.85587743	7.88E-05	0.000315688	Protein kinase (AHRD V1 **** Q9FGB1_ARATH); contains Interpro domain(s) IPR015783 ATMRK serine/threonine protein kinase-like	K14510|1|7e-43|173|rcu:RCOM_0382890|serine/threonine-protein kinase CTR1 [EC:2.7.11.1]	GO:0016020//membrane	GO:0004713//protein tyrosine kinase activity;GO:0032559	GO:0006464//cellular protein modification process	gi|460380742|ref|XP_004236113.1|/0/PREDICTED: serine/threonine-protein kinase HT1-like [Solanum lycopersicum]
Solyc03g114360.2.1	Down	Down	1749	146	39	8.84	2.31	-1.936153518	1.81E-16	2.86E-15	845	39	49.34	2.32	-4.410561005	1.45E-195	1.08E-193	Poly polymerase catalytic domain containing protein expressed (AHRD V1 **-- Q84T80_ORYSJ); contains Interpro domain(s) IPR012317 Poly(ADP-ribose) polymerase, catalytic region	-	GO:0043231//intracellular membrane-bounded organelle	-	GO:0006970//response to osmotic stress	gi|460380723|ref|XP_004236104.1|/0/PREDICTED: probable inactive poly [ADP-ribose] polymerase SRO5-like [Solanum lycopersicum]
Solyc03g114840.2.1	Down	Down	1235	185	53	16	4.49	-1.833284555	3.72E-19	6.78E-18	140	57	11.68	4.84	-1.270961322	4.38E-09	2.76E-08	MADS box transcription factor 11 (AHRD V1 **** D9IFM5_ONCHC); contains Interpro domain(s) IPR002100 Transcription factor, MADS-box IPR002487 Transcription factor, K-box	K09264|1|5e-76|283|vvi:100232867|MADS-box transcription factor, plant	GO:0043231//intracellular membrane-bounded organelle	GO:0003677//DNA binding;GO:0001071//nucleic acid binding transcription factor activity	GO:0006351//transcription, DNA-templated	gi|350539201|ref|NP_001234380.1|/1.14917e-130/MADS-box protein 1 [Solanum lycopersicum]
Solyc03g114970.2.1	Down	Down	675	261	87	42.38	13.82	-1.616625972	2.38E-22	4.94E-21	308	68	48.23	10.84	-2.153566053	6.54E-37	1.20E-35	Nitrilase associated protein-like (Fragment) (AHRD V1 *--- Q1HEA6_MUSAC)	-	-	-	-	gi|460380637|ref|XP_004236061.1|/3.09811e-52/PREDICTED: protein SPIRAL1-like 1-like isoform 2 [Solanum lycopersicum]
Solyc03g115220.2.1	Down	Down	1786	2158	470	127.87	27.25	-2.230349694	2.03E-265	4.51E-263	1573	625	89.9	36.36	-1.305968916	2.43E-90	9.36E-89	Cytochrome P450	K05280|1|0.0|717|vvi:100232999|flavonoid 3'-monooxygenase [EC:1.14.13.21]	GO:0031090//organelle membrane;GO:0043231//intracellular membrane-bounded organelle;GO:0031224//intrinsic component of membrane	GO:0016709//oxidoreductase activity, acting on paired donors, with incorporation or reduction of molecular oxygen, NAD(P)H as one donor, and incorporation of one atom of oxygen;GO:0005506//iron ion binding	GO:0009699//phenylpropanoid biosynthetic process	gi|460380527|ref|XP_004236007.1|/0/PREDICTED: flavonoid 3'-monooxygenase-like [Solanum lycopersicum]
Solyc03g116190.1.1	Down	Down	369	2484	869	774.45	265.12	-1.546526591	4.06E-186	6.54E-184	1127	460	338.9	140.8	-1.267212303	2.44E-62	6.84E-61	Chitinase (AHRD V1 --*- P93327_MEDTR); contains Interpro domain(s) IPR001002 Chitin-binding, type 1	K01183|1|1e-11|65.9|osa:4338718|chitinase [EC:3.2.1.14]	GO:0031410//cytoplasmic vesicle	GO:0016787//hydrolase activity	GO:0009056//catabolic process;GO:0005975//carbohydrate metabolic process;GO:0043170	gi|269935957|dbj|BAI49996.1|/2.99751e-18/42KDa chitin-binding protein [Solanum lycopersicum var. cerasiforme]
Solyc03g116390.2.1	Down	Down	786	441	15	61	2.03	-4.90925761	2.44E-112	2.31E-110	459	12	61.23	1.63	-5.231294814	1.73E-117	8.23E-116	Late embryogenesis abundant protein (AHRD V1 ***- Q2QKE8_CATRO)	-	-	-	-	gi|353703788|ref|NP_001238798.1|/6.24775e-69/late embryogenesis abundant protein [Solanum lycopersicum]
Solyc03g116710.2.1	Down	Down	1028	63	19	6.59	1.94	-1.764221813	4.46E-07	3.29E-06	132	15	13.31	1.54	-3.111508315	2.28E-24	3.04E-23	GTP binding protein (AHRD V1 ***- B6TE93_MAIZE); contains Interpro domain(s) IPR007612 Protein of unknown function DUF567	K03239|1|3e-13|74.3|aly:ARALYDRAFT_682509|translation initiation factor eIF-2B subunit alpha	-	GO:0005488//binding	-	gi|460380423|ref|XP_004235956.1|/2.76481e-116/PREDICTED: protein LURP-one-related 12-like [Solanum lycopersicum]
Solyc03g116890.2.1	Down	Down	1434	242	9	17.95	0.65	-4.787400316	2.14E-61	1.16E-59	2073	5	148.32	0.36	-8.686500527	0	0	WRKY transcription factor 2 (AHRD V1 **** C0L2R9_SOLLC); contains Interpro domain(s) IPR003657 DNA-binding WRKY	K13424|1|2e-18|92.4|pop:POPTR_663578|WRKY transcription factor 33	-	-	-	gi|460380393|ref|XP_004235941.1|/0/PREDICTED: probable WRKY transcription factor 40-like [Solanum lycopersicum]
Solyc03g116910.2.1	Down	Down	1418	169	59.95	12.68	4.4	-1.526979317	3.42E-14	4.75E-13	202	60	14.62	4.42	-1.725825037	8.27E-19	9.04E-18	Cinnamoyl-CoA reductase (AHRD V1 **** Q4U1I4_SOLLC); contains Interpro domain(s) IPR016040 NAD(P)-binding domain	K09753|1|9e-163|571|rcu:RCOM_0470860|cinnamoyl-CoA reductase [EC:1.2.1.44]	-	GO:0016620//oxidoreductase activity, acting on the aldehyde or oxo group of donors, NAD or NADP as acceptor;GO:0048037//cofactor binding;GO:0016616//oxidoreductase activity, acting on the CH-OH group of donors, NAD or NADP as acceptor	GO:0008152//metabolic process	gi|350537525|ref|NP_001234297.1|/0/cinnamoyl-CoA reductase [Solanum lycopersicum]
Solyc03g118050.2.1	Down	Down	476	76	1	17.93	0.23	-6.284597817	2.27E-22	4.72E-21	30	0	6.83	0.01	-9.415741768	1.21E-09	8.02E-09	Unknown Protein (AHRD V1)	-	-	-	-	gi|460380227|ref|XP_004235859.1|/3.7205e-71/PREDICTED: uncharacterized protein LOC101246412 [Solanum lycopersicum]
Solyc03g118150.2.1	Down	Down	1288	41	4	3.4	0.32	-3.409390936	3.35E-09	3.17E-08	50	4	3.99	0.33	-3.595850817	3.06E-11	2.28E-10	Sec14-like (Fragment) (AHRD V1 **-- Q6R655_MELLI); contains Interpro domain(s) IPR001251 Cellular retinaldehyde-binding/triple function, C-terminal	-	GO:0044464	-	GO:0051234//establishment of localization	gi|460380207|ref|XP_004235849.1|/7.03822e-155/PREDICTED: random slug protein 5-like [Solanum lycopersicum]
Solyc03g118810.1.1	Down	Down	495	66	29	14.92	6.42	-1.216602333	8.55E-05	0.000430299	330	14	71.96	3.11	-4.532208701	1.31E-78	4.46E-77	Calmodulin (AHRD V1 ***- D8TKN5_VOLCA); contains Interpro domain(s) IPR003299 Flagellar calcium-binding protein (calflagin)	K13448|1|9e-51|197|vvi:100264572|calcium-binding protein CML	GO:0016020//membrane;GO:0043231//intracellular membrane-bounded organelle	GO:0046872//metal ion binding	-	gi|460380152|ref|XP_004235822.1|/4.47859e-89/PREDICTED: calcium-binding allergen Ole e 8-like [Solanum lycopersicum]
Solyc03g118860.2.1	Down	Down	1712	447	99	27.66	5.99	-2.207173248	1.14E-55	5.55E-54	272	89	16.23	5.41	-1.584962501	3.58E-22	4.46E-21	UDP-N-acetylglucosamine--N-acetylmuramyl-(pentapeptide) pyrophosphoryl-undecaprenol N-acetylglucosamine transferase (AHRD V1 **** D5BLI8_ZUNPS); contains Interpro domain(s) IPR006009 N-acetylglucosaminyltransferase, MurG	K02563|1|5e-145|513|vvi:100242239|UDP-N-acetylglucosamine--N-acetylmuramyl-(pentapeptide) pyrophosphoryl-undecaprenol N-acetylglucosamine transferase [EC:2.4.1.227]	GO:0044464	GO:0008375//acetylglucosaminyltransferase activity	GO:0005975//carbohydrate metabolic process;GO:0006807//nitrogen compound metabolic process;GO:0044237//cellular metabolic process	gi|460380108|ref|XP_004235800.1|/0/PREDICTED: UDP-N-acetylglucosamine--N-acetylmuramyl-(pentapeptide) pyrophosphoryl-undecaprenol N-acetylglucosamine transferase-like [Solanum lycopersicum]
Solyc03g118970.2.1	Down	Down	1703	42	7	2.61	0.43	-2.601641242	1.41E-07	1.10E-06	118	5	7.08	0.31	-4.51340924	5.86E-29	8.98E-28	Multidrug resistance protein mdtK (AHRD V1 ***- MDTK_CITK8); contains Interpro domain(s) IPR015521 MATE family transporter related protein	K03327|1|0.0|706|vvi:100257810|multidrug resistance protein, MATE family	GO:0031090//organelle membrane	GO:0015291//secondary active transmembrane transporter activity	GO:0015893//drug transport;GO:0051707//response to other organism	gi|460380042|ref|XP_004235767.1|/0/PREDICTED: MATE efflux family protein DTX1-like isoform 2 [Solanum lycopersicum]
Solyc03g119200.2.1	Down	Down	1651	84	42	5.39	2.64	-1.029747343	0.000103568	0.000511894	87	28	5.39	1.77	-1.606535913	3.51E-08	2.05E-07	Mandelate racemase/muconate lactonizing enzyme family protein (AHRD V1 **** A9GEI3_SORC5); contains Interpro domain(s) IPR001354 Mandelate racemase/muconate lactonizing enzyme	K14759|1|8e-14|77.0|ota:Ot17g02440|isochorismate synthase / 2-succinyl-5-enolpyruvyl-6-hydroxy-3-cyclohexene-1-carboxylate synthase / 2-succinyl-6-hydroxy-2,4-cyclohexadiene-1-carboxylate synthase / O-succinylbenzoate synthase [EC:5.4.4.2 2.2.1.9 4.2.99.20 4.2.1.113]	GO:0009536//plastid	GO:0016872//intramolecular lyase activity	-	gi|460380078|ref|XP_004235785.1|/0/PREDICTED: l-Ala-D/L-Glu epimerase-like [Solanum lycopersicum]
Solyc03g119250.2.1	Down	Down	1743	282	121	17.13	7.19	-1.252461476	7.57E-17	1.22E-15	2639	53	154.62	3.16	-5.612658574	0	0	Calmodulin-binding protein (AHRD V1 **** Q9FKL6_ARATH); contains Interpro domain(s) IPR012416 Calmodulin binding protein-like	K02183|1|3e-95|347|pop:POPTR_825902|calmodulin	-	-	-	gi|460380080|ref|XP_004235786.1|/0/PREDICTED: uncharacterized protein LOC101248759 [Solanum lycopersicum]
Solyc03g119520.2.1	Down	Down	1091	123	38	12.09	3.66	-1.723898691	2.92E-12	3.59E-11	212	58	20.1	5.6	-1.843696769	2.07E-21	2.51E-20	Unknown Protein (AHRD V1)	-	-	-	-	gi|460380144|ref|XP_004235818.1|/7.24138e-78/PREDICTED: uncharacterized protein LOC101257942 [Solanum lycopersicum]
Solyc03g119850.1.1	Down	Down	1305	23	0	1.88	0.01	-7.554588852	9.16E-08	7.31E-07	45	1	3.55	0.08	-5.471675214	1.00E-12	8.14E-12	Protein LSM14 homolog A-B (AHRD V1 *--- L14AB_XENLA); contains Interpro domain(s) IPR019053 FFD and TFG box motifs	-	-	-	GO:0009987//cellular process	gi|460381351|ref|XP_004236414.1|/0/PREDICTED: uncharacterized protein LOC101264508 [Solanum lycopersicum]
Solyc03g120320.1.1	Down	Down	1068	48	9	4.82	0.89	-2.437155905	5.74E-08	4.68E-07	38	8	3.68	0.79	-2.219781208	7.25E-06	3.32E-05	Kelch-like protein (AHRD V1 *-*- C4Q722_SCHMA); contains Interpro domain(s) IPR015915 Kelch-type beta propeller	-	-	-	-	gi|225442709|ref|XP_002284872.1|/1.26595e-119/PREDICTED: F-box/kelch-repeat protein At1g80440 [Vitis vinifera]
Solyc03g120390.2.1	Down	Down	1111	1320	594	127.35	56.08	-1.183240705	7.65E-67	4.50E-65	2109	562	196.25	53.23	-1.882381183	1.04E-203	8.12E-202	Auxin responsive protein (AHRD V1 ***- D9IQE6_CATRO); contains Interpro domain(s) IPR003311 AUX/IAA protein	K14484|1|2e-53|207|ath:AT1G04250|auxin-responsive protein IAA	GO:0043231//intracellular membrane-bounded organelle	GO:0005515//protein binding	GO:0009755//hormone-mediated signaling pathway	gi|365818539|gb|AEX00358.1|/3.285e-142/IAA15 [Solanum lycopersicum]
Solyc03g120420.2.1	Down	Down	519	5920	1616	1271.91	339.75	-1.904451133	0	0	4642	1433	961.95	302.26	-1.670171837	0	0	Unknown Protein (AHRD V1)	-	-	-	-	-
Solyc03g120720.2.1	Down	Down	2143	901	422	44.34	20.32	-1.125708368	9.14E-43	3.62E-41	1002	469	47.56	22.66	-1.069600854	7.21E-43	1.47E-41	Protein disulfide isomerase L-3b (AHRD V1 **** C6KXH6_SOYBN); contains Interpro domain(s) IPR013766 Thioredoxin domain	K09580|1|5e-80|297|mtr:MTR_2g094180|protein disulfide-isomerase A1 [EC:5.3.4.1]	GO:0043231//intracellular membrane-bounded organelle	GO:0004576//oligosaccharyl transferase activity;GO:0016862//intramolecular oxidoreductase activity, interconverting keto- and enol-groups	GO:0019725//cellular homeostasis	gi|460379838|ref|XP_004235667.1|/0/PREDICTED: protein disulfide isomerase-like 1-6-like [Solanum lycopersicum]
Solyc03g120990.2.1	Down	Down	2157	48.17	10.21	2.35	0.49	-2.261807102	1.75E-07	1.35E-06	305.15	8.22	14.39	0.39	-5.205448658	1.69E-78	5.75E-77	Malic enzyme (AHRD V1 ***- O04935_SOLLC); contains Interpro domain(s) IPR012302 Malic enzyme, NAD-binding	K00029|1|0.0|981|vvi:100233075|malate dehydrogenase (oxaloacetate-decarboxylating)(NADP+) [EC:1.1.1.40]	GO:0009536//plastid	GO:0043169//cation binding;GO:0004470//malic enzyme activity;GO:0000166//nucleotide binding	GO:0043648//dicarboxylic acid metabolic process	gi|460379793|ref|XP_004235645.1|/0/PREDICTED: NADP-dependent malic enzyme, chloroplastic-like [Solanum lycopersicum]
Solyc03g121180.2.1	Down	Down	1483	54	2	3.87	0.14	-4.788834834	1.28E-14	1.83E-13	22	0	1.52	0.01	-7.247927513	2.90E-07	1.56E-06	GDSL esterase/lipase At5g22810 (AHRD V1 ***- GDL78_ARATH); contains Interpro domain(s) IPR001087 Lipase, GDSL	K01206|1|1e-30|132|aly:ARALYDRAFT_475890|alpha-L-fucosidase [EC:3.2.1.51];K00514|3|1e-22|106|rcu:RCOM_1428040|zeta-carotene desaturase [EC:1.3.5.6]	GO:0005576//extracellular region	GO:0016787//hydrolase activity;GO:0005488//binding	GO:0044238	gi|460379767|ref|XP_004235632.1|/0/PREDICTED: GDSL esterase/lipase APG-like [Solanum lycopersicum]
Solyc03g121350.2.1	Down	Down	2444	52	0	2.24	0.01	-7.807354922	1.24E-16	1.98E-15	20	0	0.83	0.01	-6.375039431	1.14E-06	5.73E-06	Anoctamin-like protein (AHRD V1 ***- D0MXY8_PHYIN); contains Interpro domain(s) IPR007632 Protein of unknown function DUF590	-	GO:0044464	-	-	gi|460379738|ref|XP_004235618.1|/0/PREDICTED: anoctamin-like protein Os01g0706700-like [Solanum lycopersicum]
Solyc03g121620.1.1	Down	Down	804	81	34	10.94	4.49	-1.284825388	5.61E-06	3.49E-05	357	39	46.51	5.17	-3.169304754	1.71E-64	4.94E-63	Harpin-induced protein-like (Fragment) (AHRD V1 **-- D2CFH8_COFAR); contains Interpro domain(s) IPR010847 Harpin-induced 1	-	-	-	-	gi|460379694|ref|XP_004235596.1|/9.30822e-92/PREDICTED: uncharacterized protein LOC101266204 [Solanum lycopersicum]
Solyc03g121720.2.1	Down	Down	1407	46	16	3.48	1.18	-1.560300446	8.23E-05	0.000415223	52	15	3.79	1.11	-1.771638172	5.73E-06	2.67E-05	2-hydroxy-3-oxopropionate reductase (AHRD V1 **-* B6T4X5_MAIZE); contains Interpro domain(s) IPR015815 3-hydroxyacid dehydrogenase/reductase	K00020|1|6e-87|319|olu:OSTLU_45774|3-hydroxyisobutyrate dehydrogenase [EC:1.1.1.31]	GO:0009532//plastid stroma	GO:0016616//oxidoreductase activity, acting on the CH-OH group of donors, NAD or NADP as acceptor;GO:0048037//cofactor binding	GO:0006007//glucose catabolic process;GO:0009081//branched-chain amino acid metabolic process	gi|350538543|ref|NP_001233836.1|/0/succinic semialdehyde reductase isofom2 [Solanum lycopersicum]
Solyc03g121910.1.1	Down	Down	1560	151	56	10.27	3.73	-1.461188646	6.72E-12	8.01E-11	160	33	10.5	2.2	-2.254813899	6.03E-21	7.21E-20	Threonine synthase (AHRD V1 **** Q2Q021_SOYBN); contains Interpro domain(s) IPR004450 Threonine synthase	K01733|1|0.0|874|vvi:100257746|threonine synthase [EC:4.2.3.1]	GO:0009536//plastid	GO:0016838//carbon-oxygen lyase activity, acting on phosphates;GO:0048037//cofactor binding	GO:0006566//threonine metabolic process	gi|460379654|ref|XP_004235576.1|/0/PREDICTED: threonine synthase, chloroplastic-like isoform 1 [Solanum lycopersicum]
Solyc03g122190.2.1	Down	Down	1449	418	96	30.68	6.89	-2.154722595	1.15E-50	5.22E-49	2537	83	179.59	5.98	-4.908417725	0	0	Jasmonate ZIM domain 2 (AHRD V1 **-- C7SCY2_CATRO); contains Interpro domain(s) IPR010399 Tify	K13464|1|1e-28|126|pop:POPTR_739192|jasmonate ZIM domain-containing protein	-	-	-	gi|350535969|ref|NP_001234223.1|/7.98828e-150/salt responsive protein 1 [Solanum lycopersicum]
Solyc03g122340.2.1	Down	Down	3088	750	312	25.48	10.37	-1.296949383	1.87E-44	7.66E-43	5684	157	186.25	5.24	-5.151529804	0	0	Lipoxygenase (AHRD V1 **** Q96574_SOLLC); contains Interpro domain(s) IPR001246 Lipoxygenase, plant	K00454|1|0.0|1399|pop:POPTR_828417|lipoxygenase [EC:1.13.11.12]	-	GO:0046914//transition metal ion binding;GO:0016702//oxidoreductase activity, acting on single donors with incorporation of molecular oxygen, incorporation of two atoms of oxygen	GO:0006633//fatty acid biosynthetic process	gi|460379600|ref|XP_004235549.1|/0/PREDICTED: linoleate 13S-lipoxygenase 3-1, chloroplastic [Solanum lycopersicum]
Solyc03g122360.2.1	Down	Down	1775	237.54	45.98	14.16	2.68	-2.40151636	8.32E-34	2.58E-32	208.54	76.1	11.99	4.46	-1.426716043	5.04E-15	4.66E-14	Cytochrome P450	K05280|1|2e-115|414|vvi:100263810|flavonoid 3'-monooxygenase [EC:1.14.13.21]	-	GO:0016709//oxidoreductase activity, acting on paired donors, with incorporation or reduction of molecular oxygen, NAD(P)H as one donor, and incorporation of one atom of oxygen;GO:0005506//iron ion binding	GO:0008152//metabolic process	gi|460379596|ref|XP_004235547.1|/0/PREDICTED: flavonoid 3'-monooxygenase-like [Solanum lycopersicum]
Solyc03g123700.2.1	Down	Down	2093	69	27	3.48	1.33	-1.38766106	9.06E-06	5.43E-05	74	23	3.6	1.14	-1.658963082	2.07E-07	1.12E-06	NUMOD3 motif family protein expressed (AHRD V1 *--- Q109Y3_ORYSJ); contains Interpro domain(s) IPR003611 Intron-encoded nuclease 2	-	GO:0043231//intracellular membrane-bounded organelle	-	-	gi|460379543|ref|XP_004235521.1|/0/PREDICTED: uncharacterized protein LOC101243687 isoform 2 [Solanum lycopersicum]
Solyc03g123830.2.1	Down	Down	2333	196	48	8.85	2.12	-2.06161319	2.48E-23	5.36E-22	228	36	9.93	1.6	-2.633721813	8.01E-35	1.41E-33	Phosphoglycerate dehydrogenase (AHRD V1 **** D2D316_GOSHI); contains Interpro domain(s) IPR015508 D-3-phosphogylcerate Dehydrogenase	K00058|1|0.0|897|pop:POPTR_1084113|D-3-phosphoglycerate dehydrogenase [EC:1.1.1.95]	-	GO:0031406//carboxylic acid binding;GO:0016616//oxidoreductase activity, acting on the CH-OH group of donors, NAD or NADP as acceptor;GO:0000166//nucleotide binding	GO:0006563//L-serine metabolic process	gi|460379527|ref|XP_004235513.1|/0/PREDICTED: d-3-phosphoglycerate dehydrogenase, chloroplastic-like [Solanum lycopersicum]
Solyc04g005040.1.1	Down	Down	1092	39	11.99	3.83	1.15	-1.735710531	4.11E-05	0.00022034	464.01	3	43.96	0.29	-7.243994676	2.34E-132	1.24E-130	Matrix metalloproteinase (AHRD V1 **-- B7TVN4_PINTA); contains Interpro domain(s) IPR001818 Peptidase M10A and M12B, matrixin and adamalysin	K07761|1|4e-106|382|ath:AT1G59970|gelatinase A [EC:3.4.24.24]	GO:0031224//intrinsic component of membrane	GO:0046872//metal ion binding;GO:0004175//endopeptidase activity	GO:0019538//protein metabolic process	gi|395759049|emb|CCH68443.1|/0/matrix metalloproteinase precursor [Solanum lycopersicum]
Solyc04g005250.2.1	Down	Down	2090	273	80	13.78	3.95	-1.80265133	6.47E-27	1.62E-25	189	78	9.2	3.87	-1.249300295	1.55E-11	1.18E-10	DNA (Cytosine-5-)-methyltransferase 3 (AHRD V1 *-** B3DGP2_DANRE); contains Interpro domain(s) IPR001525 C-5 cytosine-specific DNA methylase	K00558|1|8e-06|50.8|cme:CMR026C|DNA (cytosine-5-)-methyltransferase [EC:2.1.1.37]	-	GO:0003676//nucleic acid binding;GO:0016741	GO:0006305	gi|460382680|ref|XP_004237065.1|/0/PREDICTED: DNA (cytosine-5)-methyltransferase DRM1-like [Solanum lycopersicum]
Solyc04g005290.2.1	Down	Down	1930	244	100	13.36	5.36	-1.317615102	6.96E-16	1.07E-14	323	111	17.06	5.97	-1.51481481	1.83E-24	2.46E-23	Unknown Protein (AHRD V1)	-	GO:0016020//membrane	-	-	gi|460382674|ref|XP_004237062.1|/0/PREDICTED: uncharacterized protein LOC101254294 [Solanum lycopersicum]
Solyc04g005480.1.1	Down	Down	513	386	86	83.98	18.31	-2.197413997	4.50E-48	1.98E-46	3022	73	634.13	15.59	-5.346085798	0	0	Unknown Protein (AHRD V1)	-	-	-	-	gi|460382657|ref|XP_004237054.1|/8.76293e-46/PREDICTED: uncharacterized protein LOC101251569 [Solanum lycopersicum]
Solyc04g006970.2.1	Down	Down	3492	1219.64	554.65	36.59	16.28	-1.168348716	1.02E-60	5.45E-59	1084.56	498.32	31.38	14.68	-1.095993384	4.57E-48	1.04E-46	Phosphoenolpyruvate carboxylase (AHRD V1 **** A6YM33_RICCO); contains Interpro domain(s) IPR015813 Pyruvate/Phosphoenolpyruvate kinase, catalytic core	K01595|1|0.0|1633|vvi:100247335|phosphoenolpyruvate carboxylase [EC:4.1.1.31]	-	GO:0046872//metal ion binding;GO:0004611//phosphoenolpyruvate carboxykinase activity	GO:0071704;GO:0009060//aerobic respiration;GO:0043648//dicarboxylic acid metabolic process	gi|460382446|ref|XP_004236950.1|/0/PREDICTED: phosphoenolpyruvate carboxylase 4-like [Solanum lycopersicum]
Solyc04g007000.1.1	Down	Down	1119	106	13	10.15	1.22	-3.056526675	5.30E-20	9.96E-19	69	3	6.37	0.28	-4.50779464	2.44E-17	2.50E-16	Ethylene-responsive transcription factor 4 (AHRD V1 *-** ERF78_ARATH); contains Interpro domain(s) IPR003340 Transcriptional factor B3	K09287|1|5e-110|395|vvi:100262843|RAV-like factor	-	-	GO:0006351//transcription, DNA-templated	gi|164458454|gb|ABY57634.1|/0/RAV1 [Solanum lycopersicum]
Solyc04g007210.2.1	Down	Down	1697	155	55	9.68	3.36	-1.526545814	7.08E-13	9.11E-12	87	40	5.24	2.45	-1.096785063	4.06E-05	0.000169832	Zinc finger protein CONSTANS-LIKE 16 (AHRD V1 ***- B6TEI1_MAIZE); contains Interpro domain(s) IPR010402 CCT domain	K12135|1|2e-10|66.2|ath:AT5G15840|zinc finger protein CONSTANS	GO:0044464	-	-	gi|460382518|ref|XP_004236986.1|/0/PREDICTED: zinc finger protein CONSTANS-LIKE 16-like [Solanum lycopersicum]
Solyc04g007490.2.1	Down	Down	3623	163	53	4.71	1.5	-1.650764559	6.25E-15	9.07E-14	159	40	4.43	1.14	-1.958272874	9.48E-18	9.93E-17	Cc-nbs-lrr, resistance protein with an R1 specific domain	K13457|1|3e-64|245|pop:POPTR_755797|disease resistance protein RPM1	-	-	-	gi|460382456|ref|XP_004236955.1|/0/PREDICTED: putative late blight resistance protein homolog R1A-10-like [Solanum lycopersicum]
Solyc04g009440.2.1	Down	Down	1320	244	72	19.71	5.69	-1.792427219	4.79E-24	1.07E-22	1850	52	144.12	4.12	-5.128482409	0	0	NAC domain protein (AHRD V1 ***- Q6RH27_SOLLC); contains Interpro domain(s) IPR003441 No apical meristem (NAM) protein	-	-	GO:0003676//nucleic acid binding	-	gi|350536035|ref|NP_001234482.1|/1.46335e-171/NAC domain protein [Solanum lycopersicum]
Solyc04g009640.2.1	Down	Down	3599	64	23	1.86	0.65	-1.516790998	5.29E-06	3.31E-05	351	9	9.85	0.26	-5.243540196	2.14E-90	8.26E-89	Receptor like kinase, RLK	K13420|1|4e-150|531|pop:POPTR_1075175|LRR receptor-like serine/threonine-protein kinase FLS2 [EC:2.7.11.1]	-	GO:0003824//catalytic activity	-	gi|460382880|ref|XP_004237164.1|/0/PREDICTED: probable LRR receptor-like serine/threonine-protein kinase At3g47570-like [Solanum lycopersicum]
Solyc04g014540.1.1	Down	Down	699	70	26	10.95	3.98	-1.460090534	3.28E-06	2.13E-05	53	17	8	2.61	-1.615950193	1.73E-05	7.59E-05	Zinc finger protein 7 (AHRD V1 ***- B6U8J3_MAIZE); contains Interpro domain(s) IPR007087 Zinc finger, C2H2-type	-	-	GO:0005488//binding	-	gi|460381910|ref|XP_004236684.1|/7.92123e-131/PREDICTED: zinc finger protein 4-like [Solanum lycopersicum]
Solyc04g015620.2.1	Down	Down	1325	127	45	10.22	3.54	-1.529573931	8.05E-11	8.81E-10	112	25	8.69	1.97	-2.141160547	3.12E-14	2.77E-13	Os01g0611000 protein (Fragment) (AHRD V1 ***- Q0JLB5_ORYSJ); contains Interpro domain(s) IPR006946 Protein of unknown function DUF642	-	GO:0005618//cell wall	-	-	gi|460381767|ref|XP_004236613.1|/0/PREDICTED: uncharacterized protein LOC101245049 [Solanum lycopersicum]
Solyc04g016220.2.1	Down	Down	1018	37.01	9.03	3.91	0.93	-2.071865986	1.80E-05	0.000102453	38.84	4.07	3.96	0.42	-3.237039197	4.20E-08	2.43E-07	UDP-glucose glucosyltransferase (AHRD V1 **** Q33DV3_ANTMA); contains Interpro domain(s) IPR002213 UDP-glucuronosyl/UDP-glucosyltransferase	K13495|1|2e-61|234|vvi:100262460|cis-zeatin O-glucosyltransferase [EC:2.4.1.215]	-	GO:0035252//UDP-xylosyltransferase activity;GO:0035251//UDP-glucosyltransferase activity	-	gi|460381724|ref|XP_004236593.1|/1.23532e-84/PREDICTED: zeatin O-glucosyltransferase-like [Solanum lycopersicum]
Solyc04g017670.2.1	Down	Down	904	35	0	4.18	0.01	-8.707359132	1.96E-11	2.25E-10	21	0	2.42	0.01	-7.918863237	5.76E-07	2.99E-06	F-box family protein (AHRD V1 ***- B9H9G5_POPTR)	-	-	-	-	gi|460382735|ref|XP_004237092.1|/1.50135e-152/PREDICTED: probable F-box protein At5g04010-like [Solanum lycopersicum]
Solyc04g040190.1.1	Down	Down	1503	310	67	21.91	4.63	-2.242505386	7.43E-40	2.77E-38	200	54	13.64	3.75	-1.862881144	1.52E-20	1.78E-19	Lycopene beta-cyclase 1	K06443|1|0.0|824|vvi:100252133|lycopene beta-cyclase [EC:5.5.1.19]	GO:0009536//plastid	GO:0016491//oxidoreductase activity;GO:0016860//intramolecular oxidoreductase activity	GO:0016109	gi|350539627|ref|NP_001234226.1|/0/lycopene beta cyclase, chloroplastic [Solanum lycopersicum]
Solyc04g048900.2.1	Down	Down	1513	77	33	5.41	2.27	-1.252936297	1.39E-05	8.09E-05	217	32	14.7	2.21	-2.73369788	1.65E-34	2.88E-33	Calreticulin 2 calcium-binding protein (AHRD V1 **** A8HMC0_CHLRE); contains Interpro domain(s) IPR009169 Calreticulin	K08057|1|2e-167|587|sbi:SORBI_03g042500|calreticulin	GO:0043231//intracellular membrane-bounded organelle	GO:0046872//metal ion binding;GO:0005515//protein binding	GO:0044267//cellular protein metabolic process	gi|460383697|ref|XP_004237555.1|/0/PREDICTED: calreticulin-3-like isoform 2 [Solanum lycopersicum]
Solyc04g049800.2.1	Down	Down	1356	50	8	3.93	0.62	-2.664189192	5.62E-09	5.21E-08	44	9	3.33	0.69	-2.27085391	9.95E-07	5.03E-06	AP2-like ethylene-responsive transcription factor At1g79700 (AHRD V1 *--- AP2L3_ARATH); contains Interpro domain(s) IPR001471 Pathogenesis-related transcriptional factor and ERF, DNA-binding	K09284|1|9e-80|295|vvi:100246815|AP2-like factor, euAP2 lineage	-	-	-	gi|460383927|ref|XP_004237667.1|/1.48348e-150/PREDICTED: ethylene-responsive transcription factor RAP2-7-like [Solanum lycopersicum]
Solyc04g050050.2.1	Down	Down	1642	95	36	6.13	2.27	-1.433194776	8.90E-08	7.12E-07	68	30	4.23	1.9	-1.154658245	0.000156394	0.000597694	Calmodulin-binding protein (AHRD V1 **-* C5HYF8_BRARP); contains Interpro domain(s) IPR000048 IQ calmodulin-binding region	-	-	-	-	gi|460383620|ref|XP_004237517.1|/0/PREDICTED: protein IQ-DOMAIN 1-like [Solanum lycopersicum]
Solyc04g051150.2.1	Down	Down	1960	38	8	2.05	0.42	-2.287162677	3.92E-06	2.50E-05	74	8	3.85	0.42	-3.196397213	1.62E-14	1.45E-13	Sterol 3-beta-glucosyltransferase (AHRD V1 ***- B6U4Q7_MAIZE); contains Interpro domain(s) IPR004276 Glycosyl transferase, family 28	K05841|1|0.0|782|rcu:RCOM_1721370|sterol 3beta-glucosyltransferase [EC:2.4.1.173]	-	GO:0016758//transferase activity, transferring hexosyl groups	GO:0030258//lipid modification	gi|460383564|ref|XP_004237491.1|/0/PREDICTED: sterol 3-beta-glucosyltransferase-like [Solanum lycopersicum]
Solyc04g051280.2.1	Down	Down	1887	473	36	26.5	1.97	-3.749724825	1.17E-100	1.00E-98	249	43	13.45	2.36	-2.510747408	6.85E-36	1.24E-34	F16G16.9 protein (Fragment) (AHRD V1 *-*- Q9SS51_ARATH)	-	-	-	-	gi|460383556|ref|XP_004237487.1|/0/PREDICTED: uncharacterized protein LOC101264922 [Solanum lycopersicum]
Solyc04g051730.1.1	Down	Down	1533	80	1	5.54	0.07	-6.306387244	1.42E-23	3.11E-22	34	0	2.27	0.01	-7.826548487	7.85E-11	5.70E-10	Cytochrome P450	K00517|1|3e-138|490|ath:AT5G52320|[EC:1.14.-.-];K15405|3|9e-132|468|aly:ARALYDRAFT_474859|cytochrome P450, family 96, subfamily A, polypeptide 15 (midchain alkane hydroxylase);K15402|4|4e-117|420|mtr:MTR_4g075110|cytochrome P450, family 86, subfamily B, polypeptide 1 (fatty acid omega-hydroxylase) [EC:1.14.-.-]	-	GO:0005506//iron ion binding;GO:0004497//monooxygenase activity	-	gi|460383838|ref|XP_004237624.1|/0/PREDICTED: cytochrome P450 86B1-like [Solanum lycopersicum]
Solyc04g051820.2.1	Down	Down	516	163	81	35.24	17.14	-1.039846815	4.82E-08	3.98E-07	625	79	130.33	16.77	-2.958214615	1.77E-104	7.89E-103	Os03g0169900 protein (Fragment) (AHRD V1 ***- Q0DUS0_ORYSJ)	-	GO:0016020//membrane	-	-	gi|460383502|ref|XP_004237461.1|/1.67877e-52/PREDICTED: uncharacterized protein LOC101256083 [Solanum lycopersicum]
Solyc04g053060.2.1	Down	Down	534	343	83	71.47	16.92	-2.07860822	4.44E-40	1.67E-38	4050	26	813.97	5.32	-7.257405567	0	0	Unknown Protein (AHRD V1)	-	-	-	-	gi|460400215|ref|XP_004245631.1|/7.24118e-25/PREDICTED: uncharacterized protein LOC101265850 [Solanum lycopersicum]
Solyc04g054740.2.1	Down	Down	1943	80.93	16.13	4.4	0.86	-2.355094959	6.02E-12	7.21E-11	59.83	21.82	3.14	1.16	-1.436639754	2.38E-05	0.000102737	Inositol-3-phosphate synthase (AHRD V1 ***- C4PW06_ARATH); contains Interpro domain(s) IPR002587 Myo-inositol-1-phosphate synthase	K01858|1|0.0|939|pop:POPTR_831371|myo-inositol-1-phosphate synthase [EC:5.5.1.4]	GO:0044424	GO:0016872//intramolecular lyase activity	GO:0006644//phospholipid metabolic process;GO:0006020//inositol metabolic process	gi|460383410|ref|XP_004237418.1|/0/PREDICTED: inositol-3-phosphate synthase [Solanum lycopersicum]
Solyc04g055020.1.1	Down	Down	930	35	0	4.06	0.01	-8.665335917	1.96E-11	2.25E-10	18	0	2.01	0.01	-7.651051691	4.49E-06	2.11E-05	Iron sulfur subunit of succinate dehydrogenase (AHRD V1 **** Q9XGC8_MAIZE); contains Interpro domain(s) IPR004489 Succinate dehydrogenase/fumarate reductase iron-sulphur protein	K00235|1|7e-130|461|rcu:RCOM_0325190|succinate dehydrogenase (ubiquinone) iron-sulfur subunit [EC:1.3.5.1]	GO:0043234//protein complex;GO:0005746//mitochondrial respiratory chain	GO:0051540;GO:0000104//succinate dehydrogenase activity	GO:0022904//respiratory electron transport chain;GO:0009060//aerobic respiration	gi|460383782|ref|XP_004237596.1|/6.36091e-178/PREDICTED: succinate dehydrogenase [ubiquinone] iron-sulfur subunit 3, mitochondrial-like [Solanum lycopersicum]
Solyc04g055030.1.1	Down	Down	900	43	0	5.16	0.01	-9.011227255	7.01E-14	9.60E-13	18	0	2.08	0.01	-7.700439718	4.49E-06	2.11E-05	Iron sulfur subunit of succinate dehydrogenase (AHRD V1 **** Q9XGC8_MAIZE); contains Interpro domain(s) IPR004489 Succinate dehydrogenase/fumarate reductase iron-sulphur protein	K00235|1|7e-125|444|rcu:RCOM_0325190|succinate dehydrogenase (ubiquinone) iron-sulfur subunit [EC:1.3.5.1]	GO:0043234//protein complex;GO:0005746//mitochondrial respiratory chain	GO:0051540;GO:0000104//succinate dehydrogenase activity	GO:0022904//respiratory electron transport chain;GO:0009060//aerobic respiration	gi|460383780|ref|XP_004237595.1|/0/PREDICTED: succinate dehydrogenase [ubiquinone] iron-sulfur subunit 3, mitochondrial-like [Solanum lycopersicum]
Solyc04g056380.2.1	Down	Down	2881	154	28	5.61	1	-2.488000771	4.04E-23	8.67E-22	116	53	4.08	1.9	-1.102569734	1.78E-06	8.75E-06	Genomic DNA chromosome 5 P1 clone MQK4 (AHRD V1 **-- Q9FFD9_ARATH); contains Interpro domain(s) IPR009617 Adipose-regulatory protein, Seipin	-	-	-	-	gi|460383768|ref|XP_004237589.1|/7.57786e-180/PREDICTED: seipin-like [Solanum lycopersicum]
Solyc04g058000.1.1	Down	Down	1068	151	31	15.18	3.05	-2.315290643	6.01E-21	1.18E-19	342	23	33.15	2.27	-3.868244668	3.84E-73	1.24E-71	Laccase (AHRD V1 ***- Q38757_ACEPS); contains Interpro domain(s) IPR001117 Multicopper oxidase, type 1	K00423|1|1e-16|85.9|smo:SELMODRAFT_104957|L-ascorbate oxidase [EC:1.10.3.3]	-	-	-	gi|460383737|ref|XP_004237574.1|/1.9005e-99/PREDICTED: laccase-21-like [Solanum lycopersicum]
Solyc04g064690.2.1	Down	Down	1250	23	4	1.96	0.33	-2.570315725	0.000143864	0.000688277	149	4	12.28	0.34	-5.174632004	7.07E-39	1.34E-37	Peroxidase (AHRD V1 **** Q5K4K5_GOSHI); contains Interpro domain(s) IPR002016 Haem peroxidase, plant/fungal/bacterial	K00430|1|3e-84|310|rcu:RCOM_0223760|peroxidase [EC:1.11.1.7]	-	GO:0046872//metal ion binding;GO:0003824//catalytic activity	-	gi|460384116|ref|XP_004237760.1|/0/PREDICTED: peroxidase 43-like [Solanum lycopersicum]
Solyc04g064710.2.1	Down	Down	1349	314	0	24.8	0.01	-11.27612441	9.39E-97	7.66E-95	94	0	7.16	0.01	-9.483815777	1.14E-28	1.72E-27	Alcohol dehydrogenase 2 (AHRD V1 **** Q9FZ01_VITVI); contains Interpro domain(s) IPR002085 Alcohol dehydrogenase superfamily, zinc-containing	K00001|1|0.0|664|vvi:100267821|alcohol dehydrogenase [EC:1.1.1.1]	GO:0044424	GO:0046914//transition metal ion binding;GO:0016616//oxidoreductase activity, acting on the CH-OH group of donors, NAD or NADP as acceptor	GO:0008152//metabolic process	gi|460384054|ref|XP_004237730.1|/0/PREDICTED: alcohol dehydrogenase 1-like [Solanum lycopersicum]
Solyc04g071340.2.1	Down	Down	1712	79.74	16.52	4.93	1	-2.301587647	1.02E-11	1.20E-10	56.22	13.53	3.35	0.82	-2.030465281	1.51E-07	8.30E-07	Fructose-1 6-bisphosphatase class 1 (AHRD V1 **** D3PE46_DEFDS); contains Interpro domain(s) IPR000146 Fructose-1,6-bisphosphatase	K03841|1|1e-174|611|pop:POPTR_714722|fructose-1,6-bisphosphatase I [EC:3.1.3.11]	GO:0044424	GO:0016628//oxidoreductase activity, acting on the CH-CH group of donors, NAD or NADP as acceptor;GO:0019203//carbohydrate phosphatase activity;GO:0043169//cation binding	GO:0005975//carbohydrate metabolic process	gi|460384171|ref|XP_004237787.1|/0/PREDICTED: fructose-1,6-bisphosphatase, cytosolic-like [Solanum lycopersicum]
Solyc04g071620.2.1	Down	Down	887	201	54	24.5	6.44	-1.927649156	5.28E-22	1.08E-20	936.76	48	110.13	5.74	-4.262012973	1.58E-211	1.28E-209	ASR4 (Fragment) (AHRD V1 *-*- Q2QJU1_SOLLC); contains Interpro domain(s) IPR003496 ABA/WDS induced protein	-	-	-	-	gi|68500726|gb|AAY98032.1|/1.39914e-46/ASR4 [Solanum lycopersicum]
Solyc04g071770.2.1	Down	Down	1421	1029	469	77.05	34.36	-1.16506492	3.02E-51	1.38E-49	2943	188	212.54	13.82	-3.942904861	0	0	Ethylene responsive transcription factor 2a (AHRD V1 *-*- C0J9I7_9ROSA); contains Interpro domain(s) IPR001471 Pathogenesis-related transcriptional factor and ERF, DNA-binding	K09286|1|2e-20|99.0|ath:AT1G43160|EREBP-like factor	-	-	-	gi|460384233|ref|XP_004237817.1|/6.18244e-139/PREDICTED: ethylene-responsive transcription factor ABR1-like isoform 1 [Solanum lycopersicum]
Solyc04g071800.2.1	Down	Down	1876	102.21	14	5.76	0.77	-2.903138461	2.39E-18	4.15E-17	63.99	21.71	3.48	1.2	-1.5360529	4.76E-06	2.23E-05	Cytochrome P450	K05280|1|1e-100|365|gmx:547475|flavonoid 3'-monooxygenase [EC:1.14.13.21];K09755|3|3e-100|364|rcu:RCOM_0193830|ferulate-5-hydroxylase [EC:1.14.-.-]	-	GO:0004497//monooxygenase activity;GO:0005506//iron ion binding	-	gi|460384239|ref|XP_004237820.1|/0/PREDICTED: cytochrome P450 71A1-like [Solanum lycopersicum]
Solyc04g072250.2.1	Down	Down	766	262	0	37.23	0.01	-11.8622499	7.49E-81	5.39E-79	92	0	12.61	0.01	-10.30035256	4.48E-28	6.65E-27	class I heat shock protein 1 (AHRD V1 ***- B6TTC8_MAIZE); contains Interpro domain(s) IPR002068 Heat shock protein Hsp20	K13993|1|9e-43|171|rcu:RCOM_0297680|HSP20 family protein	-	-	-	gi|460384301|ref|XP_004237851.1|/7.04531e-78/PREDICTED: 17.9 kDa class I heat shock protein-like [Solanum lycopersicum]
Solyc04g072470.2.1	Down	Down	301	516	0	202.23	0.01	-14.30370941	1.59E-158	2.23E-156	171	0	64.64	0.01	-12.65821148	1.46E-51	3.47E-50	Defensin-like protein (AHRD V1 ***- Q948T4_PYRPY); contains Interpro domain(s) IPR008176 Gamma thionin	-	-	-	-	gi|460384332|ref|XP_004237866.1|/2.63343e-38/PREDICTED: defensin-like protein 6-like [Solanum lycopersicum]
Solyc04g072820.1.1	Down	Down	222	22.22	3.05	12.42	1.67	-2.894745166	7.04E-05	0.000361081	21	3	11.32	1.65	-2.778336029	0.000184554	0.000698978	Unknown Protein (AHRD V1)	-	-	-	-	-
Solyc04g074080.2.1	Down	Down	971	264	71	29.29	7.71	-1.925605428	2.15E-28	5.63E-27	388	64	41.51	6.97	-2.574228371	1.19E-56	3.09E-55	WW domain containing protein expressed (AHRD V1 *-*- Q2QVE4_ORYSJ); contains Interpro domain(s) IPR001202 WW/Rsp5/WWP	-	-	-	-	gi|460384409|ref|XP_004237904.1|/9.56417e-124/PREDICTED: uncharacterized protein LOC101252482 [Solanum lycopersicum]
Solyc04g074270.2.1	Down	Down	2332	752	271	33.96	11.98	-1.503208551	2.27E-55	1.10E-53	4191	263	182.55	11.66	-3.968651975	0	0	Phosphatase 1 regulatory subunit 7 (AHRD V1 *--- C1C4C3_RANCA); contains Interpro domain(s) IPR001611 Leucine-rich repeat	-	GO:0043231//intracellular membrane-bounded organelle	-	-	gi|460384439|ref|XP_004237919.1|/0/PREDICTED: uncharacterized protein LOC101256969 [Solanum lycopersicum]
Solyc04g074830.1.1	Down	Down	1017	187	74	19.77	7.66	-1.367896574	3.61E-13	4.76E-12	592	87	60.37	9.03	-2.741033908	1.43E-91	5.61E-90	At4g40080-like protein (Fragment) (AHRD V1 ***- B3SK93_ARALY); contains Interpro domain(s) IPR013809 Epsin-like, N-terminal	-	-	-	-	gi|460384519|ref|XP_004237958.1|/0/PREDICTED: putative clathrin assembly protein At4g40080-like [Solanum lycopersicum]
Solyc04g074950.2.1	Down	Down	2458	50.22	14	2.15	0.59	-1.8655498	2.95E-06	1.93E-05	411.58	5	16.99	0.21	-6.338152714	2.00E-113	9.39E-112	Ovarian cancer-associated gene 2 protein homolog (AHRD V1 **-- B5X7T4_SALSA); contains Interpro domain(s) IPR005645 Protein of unknown function DUF341	-	-	-	-	gi|460384541|ref|XP_004237969.1|/4.31595e-128/PREDICTED: rhodanese-like domain-containing protein 6-like isoform 2 [Solanum lycopersicum]
Solyc04g076450.1.1	Down	Down	1365	170.71	85.48	13.32	6.53	-1.028439186	3.11E-08	2.64E-07	149.34	67.45	11.24	5.17	-1.12040585	3.61E-08	2.10E-07	LRR receptor-like serine/threonine-protein kinase, RLP	K13415|1|3e-47|187|rcu:RCOM_0478150|protein brassinosteroid insensitive 1 [EC:2.7.10.1 2.7.11.1]	-	-	-	gi|460384620|ref|XP_004238008.1|/0/PREDICTED: probable LRR receptor-like serine/threonine-protein kinase At4g36180-like isoform 1 [Solanum lycopersicum]
Solyc04g076460.2.1	Down	Down	1437	201.29	82.52	14.9	5.98	-1.317094941	1.96E-13	2.62E-12	205.66	63.55	14.68	4.62	-1.667887211	2.29E-18	2.46E-17	LRR receptor-like serine/threonine-protein kinase, RLP	K13420|1|2e-21|102|osa:4337016|LRR receptor-like serine/threonine-protein kinase FLS2 [EC:2.7.11.1]	-	-	-	gi|460384622|ref|XP_004238009.1|/0/PREDICTED: probable LRR receptor-like serine/threonine-protein kinase At4g36180-like isoform 2 [Solanum lycopersicum]
Solyc04g077340.2.1	Down	Down	2549	123.95	13	5.11	0.52	-3.296739763	2.01E-24	4.55E-23	342.96	20	13.65	0.81	-4.074835233	6.83E-76	2.27E-74	Serine/threonine-protein kinase receptor (AHRD V1 **** B6U2B7_MAIZE); contains Interpro domain(s) IPR002290 Serine/threonine protein kinase	K13430|1|3e-53|204|zma:100283091|serine/threonine-protein kinase PBS1 [EC:2.7.11.1]	-	GO:0005488//binding;GO:0004672//protein kinase activity	-	gi|460385731|ref|XP_004238555.1|/0/PREDICTED: uncharacterized protein LOC101251977 [Solanum lycopersicum]
Solyc04g077780.2.1	Down	Down	1135	326	85	30.76	7.85	-1.970290944	1.02E-35	3.41E-34	209	63	19.02	5.84	-1.703476972	4.22E-19	4.66E-18	LIM domain protein (AHRD V1 **-- Q306K1_BRANA); contains Interpro domain(s) IPR001781 Zinc finger, LIM-type	K09377|1|3e-95|347|mtr:MTR_1g017950|cysteine and glycine-rich protein	-	GO:0046914//transition metal ion binding	-	gi|460384779|ref|XP_004238086.1|/5.84101e-110/PREDICTED: pollen-specific protein SF3-like [Solanum lycopersicum]
Solyc04g077810.1.1	Down	Down	741	73	20	10.74	2.88	-1.898853277	1.01E-08	9.11E-08	65	18	9.23	2.6	-1.827819025	2.02E-07	1.10E-06	Unknown Protein (AHRD V1)	-	-	-	-	gi|225458846|ref|XP_002285345.1|/7.37208e-53/PREDICTED: uncharacterized protein LOC100259057 [Vitis vinifera]
Solyc04g077870.2.1	Down	Down	3397	237	108	7.31	3.26	-1.164999442	5.23E-13	6.79E-12	326	73	9.7	2.21	-2.133938378	1.58E-38	2.97E-37	Calcium-transporting ATPase 1 (AHRD V1 **** Q7XBH9_CERRI); contains Interpro domain(s) IPR006408 ATPase, P-type, calcium-transporting, PMCA-type	K01537|1|0.0|1602|vvi:100247373|Ca2+-transporting ATPase [EC:3.6.3.8]	GO:0009532//plastid stroma;GO:0031224//intrinsic component of membrane;GO:0009528//plastid inner membrane	GO:0046914//transition metal ion binding;GO:0005515//protein binding;GO:0019829//cation-transporting ATPase activity;GO:0046873//metal ion transmembrane transporter activity;GO:0005261//cation channel activity;GO:0032559;GO:0016836//hydro-lyase activity	GO:0006816//calcium ion transport;GO:0009206	gi|460384795|ref|XP_004238094.1|/0/PREDICTED: LOW QUALITY PROTEIN: calcium-transporting ATPase 1, chloroplastic-like [Solanum lycopersicum]
Solyc04g078300.2.1	Down	Down	1157	58	0	5.37	0.01	-9.068778278	1.81E-18	3.17E-17	30	2	2.68	0.18	-3.896164189	1.68E-07	9.22E-07	MADS-box transcription factor 1 (AHRD V1 *-*- D1MFS6_HEVBR); contains Interpro domain(s) IPR002100 Transcription factor, MADS-box	K09265|1|1e-35|148|ppp:PHYPADRAFT_209690|MADS-box transcription factor, other eukaryote;K09264|2|2e-23|108|smo:SELMODRAFT_450937|MADS-box transcription factor, plant	-	GO:0016491//oxidoreductase activity;GO:0003677//DNA binding	GO:0006351//transcription, DNA-templated	gi|460385763|ref|XP_004238571.1|/0/PREDICTED: transcription factor CAULIFLOWER-like [Solanum lycopersicum]
Solyc04g078340.2.1	Down	Down	1929	54	10	2.96	0.54	-2.454565863	7.13E-09	6.53E-08	45	1	2.38	0.05	-5.572889668	1.00E-12	8.14E-12	Cytochrome P450	K00517|1|3e-93|341|ath:AT4G37320|[EC:1.14.-.-]	-	GO:0046872//metal ion binding;GO:0016491//oxidoreductase activity	-	gi|252972629|dbj|BAH84783.1|/0/cytochrome P450 [Nicotiana tabacum]
Solyc04g078460.2.1	Down	Down	1233	1878	816	162.71	69.18	-1.233876002	1.20E-100	1.02E-98	2954	662	246.86	56.31	-2.132230032	0	0	N(4)-(Beta-N-acetylglucosaminyl)-L-asparaginase (AHRD V1 **** ASPG_ELIMR); contains Interpro domain(s) IPR000246 Peptidase T2, asparaginase 2	K13051|1|1e-161|567|gmx:100803038|beta-aspartyl-peptidase (threonine type) [EC:3.4.19.5]	-	GO:0016811//hydrolase activity, acting on carbon-nitrogen (but not peptide) bonds, in linear amides	GO:0009057//macromolecule catabolic process	gi|460384861|ref|XP_004238125.1|/0/PREDICTED: probable isoaspartyl peptidase/L-asparaginase 2-like [Solanum lycopersicum]
Solyc04g078640.1.1	Down	Down	447	1400	611	353.55	150.99	-1.227461256	6.62E-75	4.31E-73	2495	636	607.72	157.68	-1.94640709	1.38E-251	1.26E-249	Ethylene-responsive transcription factor 5 (AHRD V1 *-*- EF102_ARATH); contains Interpro domain(s) IPR001471 Pathogenesis-related transcriptional factor and ERF, DNA-binding	K09286|1|1e-50|196|rcu:RCOM_1589590|EREBP-like factor	-	-	GO:0006351//transcription, DNA-templated	gi|460384883|ref|XP_004238136.1|/5.21263e-71/PREDICTED: ethylene-responsive transcription factor ERF010-like [Solanum lycopersicum]
Solyc04g079030.2.1	Down	Down	2983	35	6	1.23	0.21	-2.550197083	2.02E-06	1.35E-05	29	5.66	0.98	0.2	-2.292781749	2.78E-05	0.000118599	Anthocyanidin 3-O-glucosyltransferase (AHRD V1 *-*- B6TRK5_MAIZE); contains Interpro domain(s) IPR002213 UDP-glucuronosyl/UDP-glucosyltransferase	K13691|1|3e-34|145|pop:POPTR_810275|pathogen-inducible salicylic acid glucosyltransferase [EC:2.4.1.-]	-	GO:0016757//transferase activity, transferring glycosyl groups	-	gi|460384935|ref|XP_004238162.1|/0/PREDICTED: UDP-glycosyltransferase 79B6-like [Solanum lycopersicum]
Solyc04g079120.2.1	Down	Down	1840	343	166	19.72	9.34	-1.078165097	3.26E-16	5.09E-15	779	156	43.19	8.8	-2.295121888	4.43E-98	1.86E-96	Protein phosphatase 2C containing protein expressed (AHRD V1 ***- Q94LH3_ORYSJ); contains Interpro domain(s) IPR015655 Protein phosphatase 2C	K14497|1|6e-22|104|smo:SELMODRAFT_179532|protein phosphatase 2C [EC:3.1.3.16];K01090|5|4e-20|98.2|sbi:SORBI_01g038410|protein phosphatase [EC:3.1.3.16]	-	GO:0016791//phosphatase activity	-	gi|460384941|ref|XP_004238165.1|/0/PREDICTED: probable protein phosphatase 2C 12-like [Solanum lycopersicum]
Solyc04g079440.2.1	Down	Down	1689	608	257	38.14	15.78	-1.273207638	2.10E-35	6.92E-34	1522	287	92.09	17.68	-2.380926229	1.81E-198	1.38E-196	Serpin (Serine protease inhibitor) (AHRD V1 **-* Q53P13_ORYSJ); contains Interpro domain(s) IPR015554 Protease inhibitor I4, serpin, plant	K13963|1|8e-155|545|rcu:RCOM_1591990|serpin B	GO:0005576//extracellular region	GO:0004866//endopeptidase inhibitor activity;GO:0003824//catalytic activity	-	gi|460385000|ref|XP_004238194.1|/0/PREDICTED: serpin-ZX-like [Solanum lycopersicum]
Solyc04g079470.2.1	Down	Down	1555	50.65	16	3.46	1.07	-1.693161241	1.46E-05	8.45E-05	315.08	25	20.75	1.68	-3.626578198	3.19E-64	9.16E-63	Serpin (Serine protease inhibitor) (AHRD V1 **-* Q53P13_ORYSJ); contains Interpro domain(s) IPR015554 Protease inhibitor I4, serpin, plant	K13963|1|9e-129|458|rcu:RCOM_1591990|serpin B	GO:0005576//extracellular region	GO:0004866//endopeptidase inhibitor activity	-	gi|460384998|ref|XP_004238193.1|/0/PREDICTED: serpin-ZX-like [Solanum lycopersicum]
Solyc04g079730.1.1	Down	Down	1605	76	4	5.02	0.26	-4.271103836	6.49E-19	1.17E-17	357	4	22.76	0.26	-6.451845124	3.14E-99	1.33E-97	cytochrome P450	K01723|1|0.0|714|pop:POPTR_644172|hydroperoxide dehydratase [EC:4.2.1.92]	-	GO:0016491//oxidoreductase activity;GO:0005506//iron ion binding;GO:0016836//hydro-lyase activity	-	gi|350537991|ref|NP_001234833.1|/0/allene oxide synthase [Solanum lycopersicum]
Solyc04g079760.2.1	Down	Down	1152	34	6	3.16	0.55	-2.522421035	3.53E-06	2.27E-05	86	3	7.71	0.27	-4.835699548	4.03E-22	5.01E-21	Os07g0656700 protein (Fragment) (AHRD V1 *--- Q0D403_ORYSJ); contains Interpro domain(s) IPR005134 Uncharacterised protein family UPF0114	-	GO:0044464	-	-	gi|460385031|ref|XP_004238209.1|/4.96425e-149/PREDICTED: uncharacterized protein LOC101245158 isoform 1 [Solanum lycopersicum]
Solyc04g079940.2.1	Down	Down	1494	252	109	17.92	7.59	-1.239398847	5.15E-15	7.49E-14	521	139	35.74	9.71	-1.879996434	1.28E-51	3.05E-50	NAC domain protein IPR003441 (AHRD V1 ***- B9MVE5_POPTR); contains Interpro domain(s) IPR003441 No apical meristem (NAM) protein	-	-	-	-	gi|460385066|ref|XP_004238226.1|/0/PREDICTED: uncharacterized protein LOC101250112 [Solanum lycopersicum]
Solyc04g080880.2.1	Down	Down	2849	267	35	9.84	1.26	-2.965234582	9.61E-47	4.12E-45	262	34	9.31	1.23	-2.920122852	3.60E-44	7.59E-43	Cathepsin B-like cysteine proteinase (AHRD V1 *--- CYSP_SCHMA); contains Interpro domain(s) IPR013128 Peptidase C1A, papain	K01365|1|3e-117|421|smo:SELMODRAFT_183539|cathepsin L [EC:3.4.22.15];K01376|2|9e-113|406|ath:AT5G43060|[EC:3.4.22.-]	GO:0043231//intracellular membrane-bounded organelle;GO:0031410//cytoplasmic vesicle	GO:0016491//oxidoreductase activity;GO:0070011//peptidase activity, acting on L-amino acid peptides	GO:0008152//metabolic process	gi|460385224|ref|XP_004238304.1|/0/PREDICTED: cysteine proteinase RD21a-like [Solanum lycopersicum]
Solyc04g081000.2.1	Down	Down	1133	185	23	17.49	2.13	-3.037604954	1.17E-33	3.59E-32	176	20	16.05	1.86	-3.109198771	5.05E-32	8.32E-31	MADS box transcription factor (AHRD V1 ***- Q8L5F5_DAUCA); contains Interpro domain(s) IPR002100 Transcription factor, MADS-box IPR002487 Transcription factor, K-box	K09264|1|1e-85|314|vvi:100233029|MADS-box transcription factor, plant	GO:0043231//intracellular membrane-bounded organelle	GO:0003677//DNA binding;GO:0001071//nucleic acid binding transcription factor activity	GO:0006351//transcription, DNA-templated	gi|83999564|emb|CAJ53871.1|/8.08055e-128/floral homeotic protein DEFICIENS [Solanum lycopersicum]
Solyc04g081230.2.1	Down	Down	1975	386	123	20.64	6.44	-1.680310377	4.40E-34	1.37E-32	377	115	19.45	6.04	-1.687149701	9.03E-33	1.51E-31	L(3)82Fd isoform G (AHRD V1 *--- Q8MSQ5_DROME); contains Interpro domain(s) IPR006571 TLDc	-	-	-	-	gi|460385292|ref|XP_004238338.1|/0/PREDICTED: uncharacterized protein LOC101257070 [Solanum lycopersicum]
Solyc04g081290.2.1	Down	Down	1268	153	28	12.88	2.31	-2.479167837	6.93E-23	1.47E-21	430	14	34.91	1.16	-4.911443646	8.99E-107	4.09E-105	Lysine decarboxylase-like protein (AHRD V1 **-- B6T4M5_MAIZE); contains Interpro domain(s) IPR005269 Conserved hypothetical protein CHP00730	K06966|1|2e-98|357|rcu:RCOM_1597390|	-	GO:0003824//catalytic activity	-	gi|460385304|ref|XP_004238344.1|/5.03845e-113/PREDICTED: cytokinin riboside 5'-monophosphate phosphoribohydrolase LOG1-like [Solanum lycopersicum]
Solyc04g081960.1.1	Down	Down	708	12	0	1.85	0.01	-7.531381461	0.000211628	0.000984995	55	1	8.19	0.15	-5.770829046	1.29E-15	1.23E-14	Syringolide-induced protein 14-1-1 (Fragment) (AHRD V1 *-*- Q06H38_ARAHY)	-	-	-	-	gi|460385399|ref|XP_004238391.1|/2.07793e-118/PREDICTED: uncharacterized protein At1g76070-like [Solanum lycopersicum]
Solyc04g082140.2.1	Down	Down	2033	140	37	7.27	1.88	-1.951222702	5.29E-16	8.13E-15	1378	24	69.01	1.22	-5.82185238	0	0	Laccase-22 (AHRD V1 **-- LAC22_ORYSJ); contains Interpro domain(s) IPR001117 Multicopper oxidase, type 1	K00423|1|7e-164|575|aly:ARALYDRAFT_892557|L-ascorbate oxidase [EC:1.10.3.3]	-	GO:0016682//oxidoreductase activity, acting on diphenols and related substances as donors, oxygen as acceptor;GO:0046914//transition metal ion binding	GO:0008152//metabolic process	gi|460385429|ref|XP_004238406.1|/0/PREDICTED: L-ascorbate oxidase homolog [Solanum lycopersicum]
Solyc04g082200.2.1	Down	Down	1157	1711	833	158.3	75.41	-1.069833501	1.84E-73	1.16E-71	6261	752	558.7	68.3	-3.032116337	0	0	Dehydrin (AHRD V1 *-*- Q1A4H3_COFCA); contains Interpro domain(s) IPR000167 Dehydrin	-	-	-	-	gi|460385439|ref|XP_004238411.1|/9.06609e-42/PREDICTED: phosphoprotein ECPP44-like [Solanum lycopersicum]
Solyc04g082500.2.1	Down	Down	1489	44	7	3.14	0.49	-2.679910905	4.57E-08	3.79E-07	297	7	20.44	0.49	-5.382469637	1.72E-77	5.81E-76	ATP binding / serine-threonine kinase (AHRD V1 **** C5DB71_VITVI); contains Interpro domain(s) IPR002290 Serine/threonine protein kinase	K00924|1|6e-114|409|ath:AT4G35600|[EC:2.7.1.-];K05658|5|5e-106|383|vvi:100262734|ATP-binding cassette, subfamily B (MDR/TAP), member 1	-	GO:0004702//receptor signaling protein serine/threonine kinase activity;GO:0004713//protein tyrosine kinase activity;GO:0032559	GO:0006464//cellular protein modification process	gi|460385489|ref|XP_004238436.1|/0/PREDICTED: probable serine/threonine-protein kinase Cx32, chloroplastic-like [Solanum lycopersicum]
Solyc05g005280.2.1	Down	Down	1159	36.36	8	3.36	0.72	-2.222392421	1.11E-05	6.56E-05	34.94	7.99	3.11	0.72	-2.110845769	1.92E-05	8.39E-05	Poly polymerase catalytic domain containing protein expressed (AHRD V1 **-- Q84T80_ORYSJ); contains Interpro domain(s) IPR012317 Poly(ADP-ribose) polymerase, catalytic region	-	-	-	-	gi|460385938|ref|XP_004238657.1|/0/PREDICTED: probable inactive poly [ADP-ribose] polymerase SRO2-like [Solanum lycopersicum]
Solyc05g005460.2.1	Down	Down	2069	164	77	8.36	3.84	-1.122396631	5.81E-09	5.37E-08	293	89	14.41	4.46	-1.69195472	6.06E-26	8.46E-25	Nucleoredoxin 2 (AHRD V1 *--- A8I9J4_CHLRE); contains Interpro domain(s) IPR000866 Alkyl hydroperoxide reductase/ Thiol specific antioxidant/ Mal allergen	-	-	-	-	gi|460385948|ref|XP_004238662.1|/0/PREDICTED: probable nucleoredoxin 1-like [Solanum lycopersicum]
Solyc05g005700.2.1	Down	Down	1828	1086	454	62.84	25.71	-1.28935357	4.59E-63	2.54E-61	1126.03	446	62.85	25.34	-1.31049622	1.59E-65	4.66E-64	Aldehyde dehydrogenase 1 (AHRD V1 **** Q84V96_LOTCO); contains Interpro domain(s) IPR015590 Aldehyde dehydrogenase	K00128|1|0.0|885|gmx:100786773|aldehyde dehydrogenase (NAD+) [EC:1.2.1.3]	-	GO:0016620//oxidoreductase activity, acting on the aldehyde or oxo group of donors, NAD or NADP as acceptor	GO:0008152//metabolic process	gi|460385976|ref|XP_004238676.1|/0/PREDICTED: aldehyde dehydrogenase family 2 member B7, mitochondrial-like [Solanum lycopersicum]
Solyc05g005860.1.1	Down	Down	1119	89	22	8.52	2.06	-2.048209093	2.80E-11	3.17E-10	78	12	7.2	1.13	-2.671674134	5.32E-13	4.39E-12	Nodulin-like protein (AHRD V1 ***- Q9FL09_ARATH); contains Interpro domain(s) IPR000620 Protein of unknown function DUF6, transmembrane	-	-	-	-	gi|460386004|ref|XP_004238690.1|/3.19116e-169/PREDICTED: auxin-induced protein 5NG4-like [Solanum lycopersicum]
Solyc05g005940.2.1	Down	Down	3118	109.17	21.56	3.67	0.71	-2.369889133	3.52E-16	5.48E-15	78.03	16.5	2.53	0.54	-2.228106073	5.96E-11	4.35E-10	Solute carrier family 15 member 4 (AHRD V1 **-- S15A4_XENLA); contains Interpro domain(s) IPR000109 TGF-beta receptor, type I/II extracellular region	K14638|1|6e-96|350|smo:SELMODRAFT_135522|solute carrier family 15 (peptide/histidine transporter), member 3/4	GO:0044464	-	GO:0006810//transport	gi|460386020|ref|XP_004238698.1|/0/PREDICTED: probable peptide transporter At1g52190-like [Solanum lycopersicum]
Solyc05g006030.2.1	Down	Down	877	1962	751	241.99	90.64	-1.416727664	1.34E-129	1.47E-127	1751	537	208.3	65.02	-1.679707378	5.76E-145	3.34E-143	Genomic DNA chromosome 5 P1 clone MQB2 (AHRD V1 **-- Q9FM06_ARATH)	-	-	-	-	gi|460386034|ref|XP_004238705.1|/5.70861e-85/PREDICTED: uncharacterized protein LOC101263113 [Solanum lycopersicum]
Solyc05g006040.2.1	Down	Down	710	66	10	10.16	1.51	-2.750279947	9.02E-12	1.07E-10	53	9	7.87	1.36	-2.532756984	9.00E-09	5.54E-08	Unknown Protein (AHRD V1)	-	-	-	-	gi|356526856|ref|XP_003532032.1|/3.28863e-31/PREDICTED: uncharacterized protein LOC100778043 [Glycine max]
Solyc05g006220.2.1	Down	Down	1582	13	0	0.87	0.01	-6.442943496	0.000104657	0.000515997	226	2	14.62	0.13	-6.813287878	4.19E-64	1.20E-62	IAA-amino acid hydrolase (AHRD V1 **** D5FTH2_POPTO); contains Interpro domain(s) IPR017439 Peptidase M20D, mername-AA028/carboxypeptidase Ss1	K14664|1|2e-174|610|vvi:100262106|IAA-amino acid hydrolase [EC:3.5.1.-]	-	GO:0016811//hydrolase activity, acting on carbon-nitrogen (but not peptide) bonds, in linear amides	-	gi|460386056|ref|XP_004238716.1|/0/PREDICTED: IAA-amino acid hydrolase ILR1-like 4-like [Solanum lycopersicum]
Solyc05g006730.2.1	Down	Down	954	47	8	5.31	0.88	-2.593136432	3.01E-08	2.55E-07	41	12	4.47	1.33	-1.748848586	6.77E-05	0.00027426	Glutathione S-transferase 3 (AHRD V1 **** Q9SEK1_PAPSO); contains Interpro domain(s) IPR004046 Glutathione S-transferase, C-terminal	K00799|1|3e-66|250|vvi:100245065|glutathione S-transferase [EC:2.5.1.18]	GO:0009536//plastid	GO:0016765//transferase activity, transferring alkyl or aryl (other than methyl) groups	GO:0043434//response to peptide hormone;GO:0009404//toxin metabolic process;GO:0048528//post-embryonic root development;GO:0009416//response to light stimulus	gi|462423036|gb|EMJ27299.1|/9.47523e-68/hypothetical protein PRUPE_ppa010869mg [Prunus persica]
Solyc05g006850.2.1	Down	Down	793	256.98	116	35.22	15.55	-1.179480329	4.50E-14	6.21E-13	291.82	141	38.57	18.97	-1.023759467	1.20E-12	9.69E-12	Thioredoxin H (AHRD V1 ***- Q4U0W0_NICAL); contains Interpro domain(s) IPR015467 Thioredoxin, core	K03671|1|8e-36|148|gmx:100820138|thioredoxin 1	-	GO:0015036//disulfide oxidoreductase activity	GO:0018904;GO:0019725//cellular homeostasis	gi|460386131|ref|XP_004238753.1|/3.46953e-75/PREDICTED: thioredoxin H4-like isoform 1 [Solanum lycopersicum]
Solyc05g006980.2.1	Down	Down	1433	332	69	24.65	5.01	-2.298705138	7.70E-44	3.12E-42	239	64	17.11	4.66	-1.8764379	1.87E-24	2.51E-23	Homeobox-leucine zipper-like protein (AHRD V1 *-*- Q3HRT1_PICGL); contains Interpro domain(s) IPR001356 Homeobox	K09338|1|2e-37|155|ath:AT3G01470|homeobox-leucine zipper protein	-	-	-	gi|460386153|ref|XP_004238764.1|/4.90984e-168/PREDICTED: homeobox-leucine zipper protein HAT5-like [Solanum lycopersicum]
Solyc05g007130.2.1	Down	Down	1959	104	49	5.61	2.59	-1.115048673	3.96E-06	2.53E-05	73	32	3.8	1.69	-1.168976172	8.01E-05	0.00032083	Calmodulin binding protein (AHRD V1 **-* B6T984_MAIZE); contains Interpro domain(s) IPR000048 IQ calmodulin-binding region	-	-	-	-	gi|460386175|ref|XP_004238775.1|/0/PREDICTED: protein IQ-DOMAIN 31-like [Solanum lycopersicum]
Solyc05g007140.2.1	Down	Down	2019	102.65	43.78	5.37	2.24	-1.261423356	3.75E-07	2.80E-06	154.3	43.35	7.78	2.23	-1.802726445	1.23E-15	1.17E-14	Receptor-like protein kinase At3g21340 (AHRD V1 **** RLK6_ARATH); contains Interpro domain(s) IPR002290 Serine/threonine protein kinase	K00924|1|1e-163|575|ath:AT1G14370|[EC:2.7.1.-];K05658|3|2e-122|438|vvi:100262734|ATP-binding cassette, subfamily B (MDR/TAP), member 1;K04733|4|2e-121|435|pop:POPTR_878434|interleukin-1 receptor-associated kinase 4 [EC:2.7.11.1]	GO:0005737//cytoplasm;GO:0043231//intracellular membrane-bounded organelle;GO:0016020//membrane	GO:0004713//protein tyrosine kinase activity;GO:0032559	GO:0006464//cellular protein modification process	gi|460386177|ref|XP_004238776.1|/0/PREDICTED: protein kinase 2B, chloroplastic-like [Solanum lycopersicum]
Solyc05g007770.2.1	Down	Down	1308	491.02	60	40.03	4.79	-3.062984055	1.87E-87	1.41E-85	218.01	104	17.14	8.32	-1.042711676	3.91E-10	2.68E-09	NAC domain transcription factor (AHRD V1 **** Q5DM36_WHEAT); contains Interpro domain(s) IPR003441 No apical meristem (NAM) protein	-	-	GO:0003676//nucleic acid binding	-	gi|460386245|ref|XP_004238810.1|/4.09929e-142/PREDICTED: NAC transcription factor 29-like [Solanum lycopersicum]
Solyc05g008310.2.1	Down	Down	2769	149	28	5.65	1.04	-2.441667339	5.94E-22	1.21E-20	99	37	3.62	1.38	-1.39132143	1.21E-07	6.71E-07	Serine/threonine kinase receptor (AHRD V1 **** Q7DMS5_BRANA); contains Interpro domain(s) IPR002290 Serine/threonine protein kinase	K04733|1|3e-61|235|smo:SELMODRAFT_159261|interleukin-1 receptor-associated kinase 4 [EC:2.7.11.1];K13416|4|9e-56|217|ath:AT4G33430|brassinosteroid insensitive 1-associated receptor kinase 1 [EC:2.7.10.1 2.7.11.1]	-	-	-	gi|460386340|ref|XP_004238856.1|/0/PREDICTED: receptor-like serine/threonine-protein kinase SD1-8-like [Solanum lycopersicum]
Solyc05g008900.2.1	Down	Down	1118	101	29	9.68	2.72	-1.831400396	4.49E-11	5.01E-10	77	36	7.12	3.39	-1.070591968	0.000150908	0.000578341	COSII_At1g13380 (Fragment) (AHRD V1 *-*- C0KEY4_DATIN); contains Interpro domain(s) IPR009606 Protein of unknown function DUF1218	-	GO:0016020//membrane;GO:0031410//cytoplasmic vesicle	GO:0005488//binding	-	gi|460386420|ref|XP_004238896.1|/4.51792e-107/PREDICTED: uncharacterized protein LOC101245056 [Solanum lycopersicum]
Solyc05g009240.2.1	Down	Down	2288	334	16	15.38	0.72	-4.416914787	2.45E-80	1.75E-78	153	8	6.79	0.36	-4.237342763	1.24E-35	2.24E-34	Os05g0264200 protein (Fragment) (AHRD V1 *-*- Q0DJL6_ORYSJ); contains Interpro domain(s) IPR006927 Protein of unknown function DUF639	-	-	-	-	gi|460387499|ref|XP_004239414.1|/0/PREDICTED: uncharacterized protein LOC101244872 [Solanum lycopersicum]
Solyc05g009340.1.1	Down	Down	357	44	2	14.23	0.63	-4.497440023	9.99E-12	1.18E-10	325	0	101.39	0.01	-13.30762775	2.38E-97	9.94E-96	Unknown Protein (AHRD V1)	-	-	-	-	gi|147809620|emb|CAN66643.1|/1.46141e-09/hypothetical protein VITISV_034771 [Vitis vinifera]
Solyc05g009390.2.1	Down	Down	1454	77	17	5.63	1.22	-2.206253775	8.33E-11	9.10E-10	54	13	3.81	0.93	-2.034488376	3.95E-07	2.09E-06	Lipase-like protein (AHRD V1 **-- Q9LF16_ARATH); contains Interpro domain(s) IPR000073 Alpha/beta hydrolase fold-1	-	-	GO:0016787//hydrolase activity	-	gi|460386492|ref|XP_004238932.1|/0/PREDICTED: monoglyceride lipase-like [Solanum lycopersicum]
Solyc05g009470.2.1	Down	Down	3232	315.01	134	10.22	4.25	-1.26586045	6.57E-19	1.18E-17	292	72	9.14	2.29	-1.996846567	6.37E-32	1.04E-30	Alpha-glucosidase (AHRD V1 **** Q9LEC9_SOLTU); contains Interpro domain(s) IPR000322 Glycoside hydrolase, family 31	K15925|1|0.0|1504|vvi:100262991|alpha-D-xyloside xylohydrolase [EC:3.2.1.177]	GO:0005618//cell wall;GO:0005576//extracellular region;GO:0009536//plastid	GO:0005488//binding;GO:0004558//alpha-1,4-glucosidase activity	GO:0006073//cellular glucan metabolic process;GO:0000272//polysaccharide catabolic process;GO:0010038//response to metal ion	gi|460386502|ref|XP_004238937.1|/0/PREDICTED: alpha-xylosidase 1-like [Solanum lycopersicum]
Solyc05g009550.2.1	Down	Down	1857	63	16	3.59	0.89	-2.012106603	3.43E-08	2.89E-07	334	20	18.34	1.12	-4.033423002	1.03E-73	3.36E-72	IST1 homolog (AHRD V1 *--- IST1_HUMAN); contains Interpro domain(s) IPR005061 Protein of unknown function DUF292, eukaryotic	K03453|1|8e-13|73.9|vcn:VOLCADRAFT_102664|bile acid:Na+ symporter, BASS family	-	-	-	gi|460386510|ref|XP_004238941.1|/0/PREDICTED: uncharacterized protein LOC101258366 [Solanum lycopersicum]
Solyc05g009740.1.1	Down	Down	2244	201	64	9.44	2.94	-1.682970705	1.67E-18	2.93E-17	214	50	9.69	2.31	-2.068603814	6.15E-25	8.34E-24	Nbs-lrr, resistance protein	K13457|1|4e-53|207|rcu:RCOM_0742270|disease resistance protein RPM1	-	-	-	gi|460386542|ref|XP_004238957.1|/0/PREDICTED: putative late blight resistance protein homolog R1B-12-like [Solanum lycopersicum]
Solyc05g009790.1.1	Down	Down	1188	68	24	6.12	2.11	-1.536288654	1.99E-06	1.33E-05	347	10	30.13	0.88	-5.097553339	5.31E-88	2.00E-86	Transcription factor (AHRD V1 *-** D6MKM9_9ASPA); contains Interpro domain(s) IPR003340 Transcriptional factor B3	K09287|1|1e-131|468|vvi:100262843|RAV-like factor	-	-	GO:0006351//transcription, DNA-templated	gi|460386552|ref|XP_004238962.1|/0/PREDICTED: AP2/ERF and B3 domain-containing transcription repressor TEM1-like [Solanum lycopersicum]
Solyc05g010180.2.1	Down	Down	1926	169	66	9.27	3.54	-1.388819979	2.91E-12	3.58E-11	126	55	6.67	2.96	-1.172089586	1.82E-07	9.99E-07	Carotenoid isomerase-like	K09835|1|1e-47|189|aly:ARALYDRAFT_470704|prolycopene isomerase [EC:5.2.1.13]	GO:0009536//plastid	GO:0016627//oxidoreductase activity, acting on the CH-CH group of donors	GO:0008152//metabolic process	gi|460386601|ref|XP_004238986.1|/0/PREDICTED: prolycopene isomerase, chloroplastic-like [Solanum lycopersicum]
Solyc05g010400.2.1	Down	Down	2398	37	10	1.62	0.43	-1.913585248	4.50E-05	0.000239931	40	13	1.69	0.56	-1.593524514	0.000223902	0.000837732	Receptor like kinase, RLK	K13418|1|9e-161|565|pop:POPTR_913861|somatic embryogenesis receptor kinase 1 [EC:2.7.10.1 2.7.11.1]	GO:0031224//intrinsic component of membrane	GO:0004871//signal transducer activity;GO:0004672//protein kinase activity;GO:0016628//oxidoreductase activity, acting on the CH-CH group of donors, NAD or NADP as acceptor;GO:0032559	GO:0006464//cellular protein modification process	gi|460386625|ref|XP_004238998.1|/0/PREDICTED: protein NSP-INTERACTING KINASE 1-like [Solanum lycopersicum]
Solyc05g010450.1.1	Down	Down	891	165	69	20.02	8.19	-1.289506617	7.11E-11	7.82E-10	331	87	38.73	10.36	-1.902427498	6.98E-34	1.19E-32	Unknown Protein (AHRD V1)	-	-	-	-	gi|460386627|ref|XP_004238999.1|/1.68284e-140/PREDICTED: uncharacterized protein LOC101250888 [Solanum lycopersicum]
Solyc05g012510.2.1	Down	Down	3216	122	48	3.98	1.53	-1.379236778	3.82E-09	3.59E-08	132	37	4.15	1.18	-1.814324477	1.49E-13	1.27E-12	Phosphorylase (AHRD V1 **** B9HXL0_POPTR); contains Interpro domain(s) IPR011833 Glycogen/starch/alpha-glucan phosphorylase	K00688|1|0.0|1403|vvi:100257811|starch phosphorylase [EC:2.4.1.1]	GO:0009536//plastid	GO:0016758//transferase activity, transferring hexosyl groups;GO:0048037//cofactor binding	GO:0044238	gi|460386770|ref|XP_004239069.1|/0/PREDICTED: alpha-1,4 glucan phosphorylase L-2 isozyme, chloroplastic/amyloplastic-like [Solanum lycopersicum]
Solyc05g012580.1.1	Down	Down	213	40	7	23.49	4.02	-2.546779307	4.27E-07	3.16E-06	154	34	87.24	19.61	-2.153400234	3.31E-19	3.67E-18	Unknown Protein (AHRD V1)	-	-	-	-	gi|460386780|ref|XP_004239074.1|/1.80751e-15/PREDICTED: uncharacterized protein LOC101249727 [Solanum lycopersicum]
Solyc05g012940.2.1	Down	Down	1128	62	8	5.89	0.74	-2.992670458	5.59E-12	6.71E-11	61	10	5.59	0.93	-2.587545662	4.21E-10	2.88E-09	Ribonuclease H2 subunit B (AHRD V1 ***- B0WCS6_CULQU); contains Interpro domain(s) IPR019024 Ribonuclease H2, subunit B	K10744|1|2e-103|374|vvi:100268103|ribonuclease H2 subunit B	GO:0043231//intracellular membrane-bounded organelle	GO:0003824//catalytic activity	-	gi|460386829|ref|XP_004239098.1|/1.71265e-170/PREDICTED: ribonuclease H2 subunit B-like [Solanum lycopersicum]
Solyc05g013160.2.1	Down	Down	1673	201.99	58	12.79	3.6	-1.828947453	1.55E-20	2.97E-19	187.29	55	11.44	3.42	-1.742018822	1.05E-17	1.09E-16	Set domain protein (AHRD V1 ***- C1EFC8_9CHLO); contains Interpro domain(s) IPR011192 Rubisco methyltransferase	K00592|1|5e-173|605|aly:ARALYDRAFT_471564|[ribulose-bisphosphate carboxylase]-lysine N-methyltransferase [EC:2.1.1.127];K05302|3|6e-09|60.8|smo:SELMODRAFT_107696|SET domain-containing protein 6	GO:0009532//plastid stroma	GO:0008757//S-adenosylmethionine-dependent methyltransferase activity	GO:0032259//methylation	gi|460386845|ref|XP_004239106.1|/0/PREDICTED: ribulose-1,5 bisphosphate carboxylase/oxygenase large subunit N-methyltransferase, chloroplastic-like [Solanum lycopersicum]
Solyc05g013220.2.1	Down	Down	1869	195	84	11.03	4.65	-1.24613017	5.04E-12	6.08E-11	121	53	6.6	2.94	-1.166649869	3.51E-07	1.87E-06	Fatty acid elongase 3-ketoacyl-CoA synthase (AHRD V1 **** Q6DUV6_BRANA); contains Interpro domain(s) IPR012392 Very-long-chain 3-ketoacyl-CoA synthase	K15397|1|0.0|669|rcu:RCOM_0909590|3-ketoacyl-CoA synthase [EC:2.3.1.-]	GO:0044464	GO:0016747//transferase activity, transferring acyl groups other than amino-acyl groups	GO:0006631//fatty acid metabolic process	gi|460386862|ref|XP_004239114.1|/0/PREDICTED: 3-ketoacyl-CoA synthase 11-like [Solanum lycopersicum]
Solyc05g013870.2.1	Down	Down	2683	377.3	154.27	14.78	5.91	-1.322416234	7.76E-24	1.72E-22	310.77	87.34	11.74	3.36	-1.80489927	8.24E-30	1.29E-28	Sieve element-occluding protein 3 (AHRD V1 **-- B5THF7_MEDTR)	-	-	-	-	gi|460386944|ref|XP_004239153.1|/0/PREDICTED: uncharacterized protein LOC101249457 [Solanum lycopersicum]
Solyc05g013920.2.1	Down	Down	1231	170	0	14.75	0.01	-10.52649924	1.02E-52	4.75E-51	67	5	5.61	0.43	-3.705592206	5.88E-15	5.41E-14	Cathepsin B-like cysteine proteinase (AHRD V1 **-* CYSP_SCHMA); contains Interpro domain(s) IPR013128 Peptidase C1A, papain	K01365|1|9e-153|538|rcu:RCOM_1507820|cathepsin L [EC:3.4.22.15]	GO:0044432;GO:0016023//cytoplasmic membrane-bounded vesicle	GO:0004175//endopeptidase activity;GO:0016628//oxidoreductase activity, acting on the CH-CH group of donors, NAD or NADP as acceptor	GO:0019538//protein metabolic process	gi|460386949|ref|XP_004239155.1|/0/PREDICTED: vignain-like [Solanum lycopersicum]
Solyc05g014260.2.1	Down	Down	1833	53	13	3.06	0.73	-2.067563284	2.82E-07	2.13E-06	51	15	2.84	0.85	-1.740356183	8.91E-06	4.04E-05	Response regulator 11 (AHRD V1 *-*- Q0WRT0_ARATH); contains Interpro domain(s) IPR017053 Response regulator, plant B-type	K14491|1|5e-148|523|vvi:100246057|two-component response regulator ARR-B family	-	-	-	gi|460387669|ref|XP_004239497.1|/0/PREDICTED: uncharacterized protein LOC101252689 [Solanum lycopersicum]
Solyc05g015890.2.1	Down	Down	837	73	1	9.45	0.13	-6.183730801	1.80E-21	3.63E-20	23	1	2.87	0.13	-4.464467209	1.89E-06	9.23E-06	Genomic DNA chromosome 5 TAC clone K24M7 (AHRD V1 **-- Q9FHB8_ARATH)	-	-	-	-	gi|460387132|ref|XP_004239243.1|/2.60498e-132/PREDICTED: uncharacterized protein LOC101252688 [Solanum lycopersicum]
Solyc05g016180.2.1	Down	Down	291	32	3	13.03	1.2	-3.440730773	1.63E-07	1.26E-06	26	2	10.21	0.8	-3.673839056	2.01E-06	9.82E-06	Unknown Protein (AHRD V1)	-	-	-	-	gi|297805956|ref|XP_002870862.1|/1.16229e-06/hypothetical protein ARALYDRAFT_494160 [Arabidopsis lyrata subsp. lyrata]
Solyc05g024160.2.1	Down	Down	1390	125	15	9.57	1.12	-3.095020192	1.46E-23	3.18E-22	51	5	3.77	0.38	-3.3104932	9.59E-11	6.90E-10	Pyruvate dehydrogenase E1 component subunit beta (AHRD V1 **-* B6T6H3_MAIZE); contains Interpro domain(s) IPR005475 Transketolase, central region	K00162|1|4e-164|576|pop:POPTR_414358|pyruvate dehydrogenase E1 component subunit beta [EC:1.2.4.1]	GO:0043231//intracellular membrane-bounded organelle	GO:0004738//pyruvate dehydrogenase activity	GO:0008152//metabolic process	gi|460387267|ref|XP_004239302.1|/0/PREDICTED: pyruvate dehydrogenase E1 component subunit beta, mitochondrial-like [Solanum lycopersicum]
Solyc05g032680.2.1	Down	Down	1292	12	0	0.99	0.01	-6.62935662	0.000211628	0.000985413	18	0	1.43	0.01	-7.159871337	4.49E-06	2.11E-05	Enoyl-CoA-hydratase (AHRD V1 ***- Q9SE41_AVIMR)	K05605|1|2e-26|118|pop:POPTR_732647|3-hydroxyisobutyryl-CoA hydrolase [EC:3.1.2.4]	-	-	-	gi|147795374|emb|CAN72072.1|/4.76608e-26/hypothetical protein VITISV_008263 [Vitis vinifera]
Solyc05g050560.1.1	Down	Down	1740	97	39	5.9	2.32	-1.346590149	2.50E-07	1.90E-06	116	30	6.81	1.79	-1.927695211	5.19E-13	4.29E-12	Transcription factor (AHRD V1 *--* Q9M4A8_MAIZE); contains Interpro domain(s) IPR011598 Helix-loop-helix DNA-binding	K13422|1|3e-35|148|pop:POPTR_836925|transcription factor MYC2	GO:0043231//intracellular membrane-bounded organelle	GO:0001071//nucleic acid binding transcription factor activity	GO:0009725//response to hormone;GO:0006351//transcription, DNA-templated;GO:0006950//response to stress	gi|460368271|ref|XP_004229991.1|/0/PREDICTED: transcription factor bHLH13-like [Solanum lycopersicum]
Solyc05g050800.2.1	Down	Down	1366	180	51	14.04	3.89	-1.851700875	6.98E-19	1.25E-17	1124	36	84.53	2.76	-4.936723278	2.47E-277	2.47E-275	Phosphoglycerate mutase family protein (AHRD V1 ***- C3SAD0_BRADI); contains Interpro domain(s) IPR012398 PRIB5	-	-	-	-	gi|460388816|ref|XP_004240060.1|/7.93303e-144/PREDICTED: uncharacterized protein LOC101243998 [Solanum lycopersicum]
Solyc05g050820.2.1	Down	Down	870	22	3	2.74	0.37	-2.888578717	7.04E-05	0.000360828	23	3	2.76	0.37	-2.899071091	5.90E-05	0.000240836	DNAJ chaperone (AHRD V1 ***- B0W7V8_CULQU); contains Interpro domain(s) IPR003095 Heat shock protein DnaJ	K09503|1|1e-85|314|bdi:100821609|DnaJ homolog subfamily A member 2	GO:0044424	GO:0043169//cation binding;GO:0005515//protein binding;GO:0032559	GO:0006950//response to stress;GO:0044267//cellular protein metabolic process	gi|460367810|ref|XP_004229763.1|/2.6065e-91/PREDICTED: dnaJ protein homolog 2-like [Solanum lycopersicum]
Solyc05g051430.2.1	Down	Down	737	275	90	40.7	13.03	-1.643191711	5.52E-24	1.23E-22	260	117	37.11	17	-1.126273255	3.32E-13	2.78E-12	Ovarian cancer-associated gene 2 protein homolog (AHRD V1 ***- B5X7T4_SALSA); contains Interpro domain(s) IPR005645 Protein of unknown function DUF341	-	GO:0042579//microbody	-	-	gi|460388746|ref|XP_004240026.1|/4.41346e-82/PREDICTED: ovarian cancer-associated gene 2 protein homolog [Solanum lycopersicum]
Solyc05g051780.2.1	Down	Down	2017	74	18	3.87	0.92	-2.0726278	1.01E-09	1.01E-08	70	4	3.53	0.21	-4.07120695	1.21E-16	1.20E-15	Gamma-glutamyltransferase-like protein (AHRD V1 **** Q9M0G0_ARATH); contains Interpro domain(s) IPR000101 Gamma-glutamyltranspeptidase	K00681|1|0.0|756|pop:POPTR_174370|gamma-glutamyltranspeptidase [EC:2.3.2.2]	GO:0005618//cell wall;GO:0009536//plastid;GO:0042579//microbody;GO:0005576//extracellular region	GO:0016755;GO:0047635	GO:0006749//glutathione metabolic process;GO:0043094;GO:0006950//response to stress	gi|460388695|ref|XP_004240001.1|/0/PREDICTED: gamma-glutamyltranspeptidase 1-like [Solanum lycopersicum]
Solyc05g052050.1.1	Down	Down	705	101	43	15.66	6.53	-1.261929316	5.38E-07	3.92E-06	275	56	41.13	8.53	-2.269573425	2.95E-35	5.25E-34	Ethylene responsive transcription factor 1a (AHRD V1 **** D1MWZ3_CITLA); contains Interpro domain(s) IPR001471 Pathogenesis-related transcriptional factor and ERF, DNA-binding	K09286|1|1e-45|181|ath:AT4G17500|EREBP-like factor;K14517|2|2e-42|170|ath:AT5G47220|ethylene-responsive transcription factor 2;K14516|5|5e-16|82.8|zma:100384381|ethylene-responsive transcription factor 1	-	-	GO:0050896//response to stimulus;GO:0050794//regulation of cellular process;GO:0006351//transcription, DNA-templated	gi|460388658|ref|XP_004239983.1|/1.21041e-110/PREDICTED: ethylene-responsive transcription factor 1 [Solanum lycopersicum]
Solyc05g052240.2.1	Down	Down	845	1377	476	176.56	59.72	-1.563872464	1.03E-105	9.37E-104	1515	570	187.36	71.75	-1.384762244	4.50E-95	1.84E-93	Chalcone--flavonone isomerase (AHRD V1 ***- B4G1R6_MAIZE); contains Interpro domain(s) IPR003466 Chalcone isomerase, subgroup	K01859|1|8e-16|82.4|pop:POPTR_724846|chalcone isomerase [EC:5.5.1.6]	-	GO:0016872//intramolecular lyase activity	GO:0044249//cellular biosynthetic process	gi|460388633|ref|XP_004239971.1|/3.71586e-102/PREDICTED: chalcone--flavonone isomerase-like [Solanum lycopersicum]
Solyc05g052680.1.1	Down	Down	1374	102.69	36.93	7.96	2.8	-1.507341604	5.35E-09	4.97E-08	91.01	37.51	6.8	2.85	-1.254572827	2.26E-06	1.09E-05	Hydroxycinnamoyl transferase (AHRD V1 **-* D2XJ64_9MAGN); contains Interpro domain(s) IPR003480 Transferase	K13065|1|5e-31|134|ath:AT5G48930|shikimate O-hydroxycinnamoyltransferase [EC:2.3.1.133]	-	GO:0016747//transferase activity, transferring acyl groups other than amino-acyl groups	GO:0009628//response to abiotic stimulus	gi|460388560|ref|XP_004239935.1|/0/PREDICTED: BAHD acyltransferase DCR-like [Solanum lycopersicum]
Solyc05g052700.2.1	Down	Down	1575	100	49	6.74	3.23	-1.061214426	1.45E-05	8.38E-05	155	56	10.07	3.7	-1.444466507	9.89E-12	7.60E-11	TPR domain protein (AHRD V1 *--- Q7MVN6_PORGI); contains Interpro domain(s) IPR011990 Tetratricopeptide-like helical	-	-	-	-	gi|460388556|ref|XP_004239933.1|/0/PREDICTED: uncharacterized protein LOC101255300 [Solanum lycopersicum]
Solyc05g052860.2.1	Down	Down	1677	57	19	3.6	1.17	-1.621488377	6.29E-06	3.88E-05	93	12	5.67	0.74	-2.937751559	1.25E-16	1.25E-15	Os12g0581300 protein (Fragment) (AHRD V1 *-*- Q0IMB2_ORYSJ); contains Interpro domain(s) IPR006873 Protein of unknown function DUF620	-	-	-	-	gi|460388536|ref|XP_004239923.1|/0/PREDICTED: uncharacterized protein LOC101252286 [Solanum lycopersicum]
Solyc05g052910.2.1	Down	Down	1531	75	23	5.2	1.56	-1.736965594	4.71E-08	3.90E-07	80	30	5.35	2.04	-1.390969739	2.14E-06	1.04E-05	Actin-binding LIM protein 1 (AHRD V1 *--- ABLM1_MOUSE); contains Interpro domain(s) IPR001781 Zinc finger, LIM-type	-	-	GO:0046914//transition metal ion binding	-	gi|460388526|ref|XP_004239918.1|/0/PREDICTED: protein DA1-related 2-like [Solanum lycopersicum]
Solyc05g053070.2.1	Down	Down	416	413	138	112.82	36.89	-1.612721148	2.40E-34	7.58E-33	1748	128	460.55	34.33	-3.74581603	0	0	Unknown Protein (AHRD V1)	-	-	-	-	-
Solyc05g053080.2.1	Down	Down	620	304	137	54.01	23.82	-1.181053135	1.35E-16	2.15E-15	1137	122	194.83	21.28	-3.194645785	2.80E-203	2.17E-201	Unknown Protein (AHRD V1)	-	-	-	-	-
Solyc05g053160.2.1	Down	Down	898	169	0	20.34	0.01	-10.99010396	2.06E-52	9.55E-51	56	0	6.5	0.01	-9.344295908	2.26E-17	2.33E-16	Plasma membrane associated protein (AHRD V1 ***- B6SJ93_MAIZE); contains Interpro domain(s) IPR008390 AWPM-19-like	-	GO:0031410//cytoplasmic vesicle	-	-	gi|460388488|ref|XP_004239899.1|/1.35989e-89/PREDICTED: uncharacterized protein LOC101245363 [Solanum lycopersicum]
Solyc05g053310.2.1	Down	Down	707	61	7	9.43	1.06	-3.153193506	2.23E-12	2.77E-11	41	2	6.11	0.3	-4.348137974	1.59E-10	1.12E-09	Stress responsive A/B barrel domain family protein (AHRD V1 ***- D7HD13_VIBCH); contains Interpro domain(s) IPR013097 Stress responsive alpha-beta barrel	-	-	-	-	gi|460388458|ref|XP_004239884.1|/5.3487e-50/PREDICTED: probable protein Pop3-like [Solanum lycopersicum]
Solyc05g054320.2.1	Down	Down	1449	104.68	17.36	7.68	1.25	-2.619178216	4.33E-17	7.11E-16	96.9	9.1	6.86	0.66	-3.377670647	1.89E-19	2.13E-18	Epoxide hydrolase (AHRD V1 **** Q41413_SOLTU); contains Interpro domain(s) IPR000639 Epoxide hydrolase-like	-	-	GO:0003824//catalytic activity	-	gi|460388298|ref|XP_004239805.1|/0/PREDICTED: bifunctional epoxide hydrolase 2-like [Solanum lycopersicum]
Solyc05g055250.2.1	Down	Down	2056	308.64	145.51	15.84	7.31	-1.115629024	1.65E-15	2.48E-14	358.78	154.87	17.76	7.8	-1.187085553	3.92E-19	4.34E-18	Unknown Protein (AHRD V1)	K11099|1|7e-15|80.9|gmx:100305530|small nuclear ribonucleoprotein G	GO:0032991//macromolecular complex	GO:0005488//binding	-	gi|460388141|ref|XP_004239728.1|/3.0598e-15/PREDICTED: probable small nuclear ribonucleoprotein G-like isoform 2 [Solanum lycopersicum]
Solyc05g055760.2.1	Down	Down	1142	45	11	4.22	1.01	-2.062887706	2.24E-06	1.49E-05	53	11	4.79	1.01	-2.245670363	8.74E-08	4.92E-07	Isopentenyl-diphosphate delta-isomerase (AHRD V1 **** Q84RZ8_9GENT); contains Interpro domain(s) IPR011876 Isopentenyl-diphosphate delta-isomerase, type 1	K01823|1|7e-125|445|vvi:100241072|isopentenyl-diphosphate delta-isomerase [EC:5.3.3.2]	-	GO:0043169//cation binding;GO:0016863//intramolecular oxidoreductase activity, transposing C=C bonds	GO:0006720//isoprenoid metabolic process;GO:0006779//porphyrin-containing compound biosynthetic process	gi|350538405|ref|NP_001234853.1|/4.04887e-135/isopentenyl diphosphate isomerase [Solanum lycopersicum]
Solyc05g055850.2.1	Down	Down	1302	97	19	7.95	1.52	-2.386883537	2.14E-14	3.00E-13	75	15	5.93	1.21	-2.293025057	9.26E-11	6.67E-10	Homology to unknown gene (Fragment) (AHRD V1 *-*- Q011I1_OSTTA)	-	GO:0009536//plastid	-	GO:0010726;GO:0002239//response to oomycetes	gi|460388065|ref|XP_004239692.1|/1.07922e-118/PREDICTED: uncharacterized protein LOC101259047 [Solanum lycopersicum]
Solyc05g055890.2.1	Down	Down	556	40	13	7.98	2.54	-1.651560249	0.000127417	0.000617531	45	7	8.66	1.37	-2.660191132	5.60E-08	3.21E-07	DNA-directed RNA polymerase subunit (AHRD V1 **** Q9ZQC0_ARATH); contains Interpro domain(s) IPR001222 Zinc finger, TFIIS-type	K03019|1|1e-39|160|vvi:100243245|DNA-directed RNA polymerase III subunit RPC10	GO:0043231//intracellular membrane-bounded organelle	GO:0046872//metal ion binding;GO:0003676//nucleic acid binding	GO:0006351//transcription, DNA-templated	gi|460388059|ref|XP_004239689.1|/3.94438e-64/PREDICTED: DNA-directed RNA polymerase III subunit RPC10-like isoform 1 [Solanum lycopersicum]
Solyc05g056370.2.1	Down	Down	2193	183	71	8.8	3.34	-1.397655421	2.78E-13	3.68E-12	188	85	8.72	4.01	-1.120725898	7.41E-10	4.99E-09	Receptor like kinase, RLK	K13418|1|9e-149|525|ath:AT1G71830|somatic embryogenesis receptor kinase 1 [EC:2.7.10.1 2.7.11.1]	-	-	-	gi|460387965|ref|XP_004239642.1|/0/PREDICTED: probable LRR receptor-like serine/threonine-protein kinase At5g63710-like [Solanum lycopersicum]
Solyc06g007210.2.1	Down	Down	324	108.48	20.1	39.12	7.09	-2.464048838	1.89E-16	2.99E-15	112.03	47.73	38.96	16.9	-1.204970431	3.33E-07	1.78E-06	Unknown Protein (AHRD V1); contains Interpro domain(s) IPR007836 Ribosomal protein L41	-	-	-	-	-
Solyc06g007330.2.1	Down	Down	933	125	23	14.45	2.6	-2.474485964	6.78E-19	1.22E-17	116	19	12.94	2.16	-2.5827344	4.80E-18	5.06E-17	Gamma-interferon-inducible lysosomal thiol reductase (AHRD V1 ***- B6U3P7_MAIZE); contains Interpro domain(s) IPR004911 Gamma interferon inducible lysosomal thiol reductase GILT	K08059|1|4e-60|229|osa:4332535|interferon, gamma-inducible protein 30	-	-	-	gi|460389558|ref|XP_004240418.1|/3.2333e-113/PREDICTED: GILT-like protein F37H8.5-like isoform 1 [Solanum lycopersicum]
Solyc06g007440.2.1	Down	Down	1813	21	1	1.23	0.06	-4.357552005	4.54E-06	2.87E-05	145	0	8.16	0.01	-9.672425342	7.82E-44	1.63E-42	CBL-interacting protein kinase 16 (AHRD V1 **** A0MNK3_POPTR); contains Interpro domain(s) IPR002290 Serine/threonine protein kinase	K00924|1|6e-103|373|ath:AT1G30270|[EC:2.7.1.-];K07198|3|1e-65|249|gmx:100806916|5'-AMP-activated protein kinase, catalytic alpha subunit [EC:2.7.11.11]	-	-	-	gi|460389570|ref|XP_004240424.1|/0/PREDICTED: CBL-interacting serine/threonine-protein kinase 11-like [Solanum lycopersicum]
Solyc06g007760.2.1	Down	Down	706	136	57	21.06	8.64	-1.285402219	3.57E-09	3.37E-08	140	44	20.91	6.69	-1.644114946	1.11E-12	8.95E-12	Ycf54 protein (AHRD V1 *--- Q8DIT2_THEEB); contains Interpro domain(s) IPR019616 Protein of unknown function DUF2488	-	-	-	-	gi|460389624|ref|XP_004240451.1|/2.77754e-123/PREDICTED: uncharacterized protein LOC101255002 [Solanum lycopersicum]
Solyc06g008260.2.1	Down	Down	647	208	75	35.32	12.46	-1.503181275	1.91E-16	3.01E-15	286	137	46.84	22.84	-1.036178425	9.51E-13	7.73E-12	60 ribosomal protein L14 (AHRD V1 ***- B6TMP6_MAIZE); contains Interpro domain(s) IPR002784 Ribosomal protein L14	K02875|1|3e-63|239|vvi:100264927|large subunit ribosomal protein L14e	-	-	-	gi|460389698|ref|XP_004240487.1|/3.64396e-68/PREDICTED: 60S ribosomal protein L14-1-like [Solanum lycopersicum]
Solyc06g010030.2.1	Down	Down	1946	101	27	5.48	1.43	-1.938160746	8.16E-12	9.69E-11	350	33	18.33	1.76	-3.380559452	4.57E-67	1.37E-65	MLO-like protein 3 (AHRD V1 ***- C6EWE6_VITVI); contains Interpro domain(s) IPR004326 Mlo-related protein	K08472|1|4e-173|606|aly:ARALYDRAFT_315221|mlo protein	-	-	-	gi|460389894|ref|XP_004240581.1|/0/PREDICTED: MLO-like protein 6-like [Solanum lycopersicum]
Solyc06g017860.1.1	Down	Down	1515	69	5	4.84	0.34	-3.831400396	4.79E-16	7.40E-15	30	1	2.03	0.07	-4.857980995	1.99E-08	1.19E-07	Serine carboxypeptidase (AHRD V1 **** Q2Z1Y2_PRUMU); contains Interpro domain(s) IPR001563 Peptidase S10, serine carboxypeptidase	K13289|1|0.0|700|rcu:RCOM_0473920|cathepsin A (carboxypeptidase C) [EC:3.4.16.5]	-	-	-	gi|460390105|ref|XP_004240682.1|/0/PREDICTED: serine carboxypeptidase-like 48-like [Solanum lycopersicum]
Solyc06g030470.2.1	Down	Down	1632	855	316	55.55	20.09	-1.467309348	1.57E-60	8.36E-59	4675	309	292.97	19.71	-3.893753259	0	0	Auxin-regulated protein (AHRD V1 ***- Q945F5_SOLLC); contains Interpro domain(s) IPR010369 Protein of unknown function DUF966	-	-	-	-	gi|460390306|ref|XP_004240776.1|/0/PREDICTED: uncharacterized protein LOC101255003 [Solanum lycopersicum]
Solyc06g034040.1.1	Down	Down	444	432	0	109.9	0.01	-13.42390377	7.72E-133	8.78E-131	123	0	30.18	0.01	-11.55937709	2.72E-37	4.99E-36	Oleosin (AHRD V1 ***- A5JVA7_FICAW); contains Interpro domain(s) IPR000136 Oleosin	-	-	-	-	gi|460390280|ref|XP_004240765.1|/5.29395e-31/PREDICTED: oleosin 1-like [Solanum lycopersicum]
Solyc06g035920.2.1	Down	Down	902	142	40	17.01	4.69	-1.858723313	2.76E-15	4.09E-14	159	78	18.37	9.17	-1.002357988	2.34E-07	1.27E-06	Remorin 1 (AHRD V1 ***- Q9XEX8_SOLLC); contains Interpro domain(s) IPR005516 Remorin, C-terminal region	K08818|1|3e-09|60.8|vvi:100246062|cell division cycle 2-like [EC:2.7.11.22]	-	-	-	gi|460390221|ref|XP_004240737.1|/4.73859e-82/PREDICTED: remorin-like [Solanum lycopersicum]
Solyc06g048840.2.1	Down	Down	504	2013	1	446.37	0.22	-10.98652083	0	0	795	0	170.03	0.01	-14.0535017	4.37E-237	3.79E-235	Late embryogenesis abundant protein (AHRD V1 ***- A4VBF1_9FABA); contains Interpro domain(s) IPR000389 Small hydrophilic plant seed protein	-	-	-	-	gi|460390471|ref|XP_004240855.1|/1.20384e-36/PREDICTED: em protein H5-like [Solanum lycopersicum]
Solyc06g051630.2.1	Down	Down	1967	64	27	3.44	1.42	-1.276517635	6.00E-05	0.000311479	100.01	37	5.18	1.95	-1.409477974	8.27E-08	4.66E-07	1-phosphatidylinositol-4 5-bisphosphate phosphodiesterase (AHRD V1 ***- O49902_NICRU); contains Interpro domain(s) IPR017946 PLC-like phosphodiesterase, TIM beta/alpha-barrel domain	K05857|1|0.0|785|pop:POPTR_805439|phosphatidylinositol phospholipase C, delta [EC:3.1.4.11]	-	GO:0046872//metal ion binding;GO:0004629//phospholipase C activity;GO:0060089	GO:0044238;GO:0007165//signal transduction	gi|350539537|ref|NP_001234176.1|/0/PI-phospholipase C PLC5 [Solanum lycopersicum]
Solyc06g059990.2.1	Down	Down	1158	25	0	2.31	0.01	-7.851749041	2.24E-08	1.93E-07	15	0	1.34	0.01	-7.06608919	3.50E-05	0.000147757	Undecaprenyl pyrophosphate synthase (AHRD V1 **** Q5QXS4_IDILO); contains Interpro domain(s) IPR001441 Di-trans-poly-cis-decaprenylcistransferase-like	K11778|1|2e-63|241|ath:AT5G58770|ditrans,polycis-polyprenyl diphosphate synthase [EC:2.5.1.87]	GO:0009536//plastid	GO:0004659//prenyltransferase activity	-	gi|414091097|gb|AFW98430.1|/2.09379e-147/cis-prenyltransferase 6 [Solanum lycopersicum]
Solyc06g060170.2.1	Down	Down	1822	211	80	12.25	4.55	-1.428843299	1.39E-15	2.10E-14	271	96	15.18	5.47	-1.472559053	5.89E-20	6.74E-19	Glycoside hydrolase family 28 protein/polygalacturonase family protein (AHRD V1 **-- Q1PF10_ARATH); contains Interpro domain(s) IPR012334 Pectin lyase fold	K01184|1|2e-26|119|ath:AT3G15720|polygalacturonase [EC:3.2.1.15]	GO:0043231//intracellular membrane-bounded organelle	GO:0004553//hydrolase activity, hydrolyzing O-glycosyl compounds	GO:0044238;GO:0045229//external encapsulating structure organization	gi|460392873|ref|XP_004242037.1|/0/PREDICTED: probable polygalacturonase-like [Solanum lycopersicum]
Solyc06g060190.2.1	Down	Down	1683	68	0	4.28	0.01	-8.741466986	1.59E-21	3.20E-20	28	0	1.7	0.01	-7.409390936	4.77E-09	3.00E-08	Cytochrome P450	K13267|1|5e-115|413|gmx:100814284|cytochrome P450, family 71, subfamily D, polypeptide 9 (flavonoid 6-hydroxylase) [EC:1.14.13.-];K16085|2|7e-109|392|osa:4335091|cytochrome P450, family 99, subfamily A, polypeptide 3 (9beta-pimara-7,15-diene oxidase) [EC:1.14.13.144];K16083|3|5e-108|390|osa:4329725|cytochrome P450, family 71, subfamily Z, polypeptide 6 (ent-isokaurene C2-hydroxylase) [EC:1.14.13.…	-	GO:0016491//oxidoreductase activity;GO:0005506//iron ion binding	-	gi|460392871|ref|XP_004242036.1|/0/PREDICTED: premnaspirodiene oxygenase-like [Solanum lycopersicum]
Solyc06g060700.1.1	Down	Down	429	21	1	5.55	0.26	-4.415904243	4.54E-06	2.87E-05	46	1	11.72	0.26	-5.494317136	5.16E-13	4.27E-12	Unknown Protein (AHRD V1)	-	-	-	-	gi|460393378|ref|XP_004242286.1|/4.99251e-74/PREDICTED: uncharacterized protein LOC101247729 [Solanum lycopersicum]
Solyc06g061110.1.1	Down	Down	381	93	0	27.98	0.01	-11.45018025	3.59E-29	9.59E-28	22	0	6.39	0.01	-9.319672121	2.90E-07	1.56E-06	Unknown Protein (AHRD V1); contains Interpro domain(s) IPR005513 Late embryogenesis abundant (LEA) group 1	-	-	-	-	gi|460392735|ref|XP_004241969.1|/1.24138e-16/PREDICTED: uncharacterized protein LOC101243796 [Solanum lycopersicum]
Solyc06g063040.1.1	Down	Down	1032	136	24	14.16	2.45	-2.530967611	5.78E-21	1.14E-19	160	38	16.07	3.88	-2.050241371	9.25E-19	1.01E-17	Alcohol dehydrogenase zinc-binding domain protein (AHRD V1 **-* D6Y638_THEBD); contains Interpro domain(s) IPR002085 Alcohol dehydrogenase superfamily, zinc-containing	K07119|1|5e-152|535|pop:POPTR_673777|	-	GO:0003824//catalytic activity;GO:0046914//transition metal ion binding	GO:0008152//metabolic process	gi|460392585|ref|XP_004241896.1|/0/PREDICTED: NADP-dependent alkenal double bond reductase P1-like [Solanum lycopersicum]
Solyc06g063230.2.1	Down	Down	1407	87	31	6.58	2.29	-1.522739986	8.79E-08	7.04E-07	67	28	4.89	2.08	-1.233250937	7.76E-05	0.000311542	Unknown Protein (AHRD V1)	-	-	-	-	gi|460392609|ref|XP_004241908.1|/1.07624e-167/PREDICTED: uncharacterized protein LOC101249652 [Solanum lycopersicum]
Solyc06g063240.2.1	Down	Down	1766	173	86	10.37	5.04	-1.040920255	1.90E-08	1.66E-07	240	85	13.88	5	-1.473007568	7.52E-18	7.89E-17	Os03g0169000 protein (Fragment) (AHRD V1 **-- Q0DUS7_ORYSJ); contains Interpro domain(s) IPR004348 Protein of unknown function DUF246, plant	-	GO:0005618//cell wall;GO:0043231//intracellular membrane-bounded organelle	-	-	gi|460392529|ref|XP_004241868.1|/0/PREDICTED: uncharacterized protein LOC101263823 [Solanum lycopersicum]
Solyc06g064460.2.1	Down	Down	1053	94.77	17.69	9.67	1.77	-2.449766529	1.06E-14	1.52E-13	77.57	28.92	7.63	2.9	-1.395630157	1.93E-06	9.44E-06	Ribosomal protein L7a (AHRD V1 ***- A8J567_CHLRE); contains Interpro domain(s) IPR001921 Ribosomal protein L7A	K02936|1|9e-127|451|vvi:100246265|large subunit ribosomal protein L7Ae	GO:0031090//organelle membrane;GO:0015934//large ribosomal subunit;GO:0009536//plastid;GO:0031981//nuclear lumen	-	GO:0010467//gene expression;GO:0022613//ribonucleoprotein complex biogenesis	gi|460392581|ref|XP_004241894.1|/5.49597e-144/PREDICTED: 60S ribosomal protein L7a-2-like [Solanum lycopersicum]
Solyc06g064650.2.1	Down	Down	993	106	0	11.49	0.01	-10.16616308	3.80E-33	1.15E-31	45	0	4.7	0.01	-8.876516947	4.21E-14	3.71E-13	11-beta-hydroxysteroid dehydrogenase-like (AHRD V1 **** Q9LUF1_ARATH); contains Interpro domain(s) IPR002347 Glucose/ribitol dehydrogenase	K11165|1|1e-15|82.4|cre:CHLREDRAFT_141876|dehydrogenase/reductase SDR family member 7 [EC:1.1.-.-]	GO:0044464	GO:0003845//11-beta-hydroxysteroid dehydrogenase [NAD(P)] activity	GO:0008152//metabolic process	gi|460393316|ref|XP_004242256.1|/0/PREDICTED: hydroxysteroid 11-beta-dehydrogenase 1-like protein-like [Solanum lycopersicum]
Solyc06g064840.2.1	Down	Down	794	60	15	8.21	2.01	-2.030186721	5.89E-08	4.79E-07	77	11	10.16	1.48	-2.779231321	2.43E-13	2.06E-12	Agamous MADS-box transcription factor (AHRD V1 ***- B2CDE2_9ASPA); contains Interpro domain(s) IPR002487 Transcription factor, K-box	K09264|1|2e-49|164|bdi:100841720|MADS-box transcription factor, plant	GO:0043231//intracellular membrane-bounded organelle	GO:0003677//DNA binding;GO:0001071//nucleic acid binding transcription factor activity	GO:0006351//transcription, DNA-templated	gi|460392605|ref|XP_004241906.1|/2.62067e-101/PREDICTED: agamous-like MADS-box protein AGL11-like [Solanum lycopersicum]
Solyc06g064940.2.1	Down	Down	2344	266.99	81	11.99	3.56	-1.751882512	3.23E-25	7.56E-24	233	68	10.1	3	-1.751320887	7.07E-22	8.71E-21	Phosphatidylinositol transfer protein SFH5 (AHRD V1 *--- SFH5_YARLI); contains Interpro domain(s) IPR001251 Cellular retinaldehyde-binding/triple function, C-terminal	-	GO:0031224//intrinsic component of membrane	-	GO:0051234//establishment of localization	gi|460392527|ref|XP_004241867.1|/0/PREDICTED: patellin-5-like [Solanum lycopersicum]
Solyc06g065050.1.1	Down	Down	1344	40	2	3.17	0.16	-4.30833903	1.40E-10	1.49E-09	21	0	1.61	0.01	-7.330916878	5.76E-07	2.99E-06	Transmembrane protein 205 (AHRD V1 *-*- TM205_MOUSE)	-	-	-	-	gi|460393284|ref|XP_004242240.1|/0/PREDICTED: uncharacterized protein LOC101255207 [Solanum lycopersicum]
Solyc06g065690.2.1	Down	Down	1722	63	24	3.87	1.44	-1.426264755	1.51E-05	8.68E-05	59	23	3.5	1.39	-1.332270039	8.26E-05	0.000329914	Serine/threonine-protein phosphatase 2A regulatory subunit delta 1 isoform (AHRD V1 ***- Q0CAR1_ASPTN); contains Interpro domain(s) IPR002554 Protein phosphatase 2A, regulatory B subunit, B56	K11584|1|0.0|746|rcu:RCOM_0804590|protein phosphatase 2 (formerly 2A), regulatory subunit B'	GO:0008287//protein serine/threonine phosphatase complex	GO:0019888//protein phosphatase regulator activity	GO:0023052//signaling	gi|460392394|ref|XP_004241801.1|/0/PREDICTED: serine/threonine protein phosphatase 2A 57 kDa regulatory subunit B' iota isoform-like [Solanum lycopersicum]
Solyc06g066800.1.1	Down	Down	738	294	29	43.45	4.19	-3.374334028	6.88E-58	3.49E-56	2760	14	393.39	2.03	-7.598336747	0	0	Glycosyl transferase family 8 (AHRD V1 **-- B8HXH4_CYAP4)	-	-	-	-	gi|460392236|ref|XP_004241723.1|/6.09402e-148/PREDICTED: uncharacterized protein LOC101245769 [Solanum lycopersicum]
Solyc06g067980.2.1	Down	Down	538	140	31	28.94	6.27	-2.206527574	1.72E-18	3.02E-17	95	13	18.94	2.64	-2.842826496	1.69E-16	1.68E-15	Unknown Protein (AHRD V1)	-	-	-	-	gi|460392200|ref|XP_004241705.1|/1.05613e-31/PREDICTED: uncharacterized protein LOC101265833 [Solanum lycopersicum]
Solyc06g068160.2.1	Down	Down	1266	156	7	13.15	0.58	-4.502866089	9.55E-39	3.45E-37	80	7	6.51	0.58	-3.488532738	8.45E-17	8.49E-16	5&apos-AMP-activated protein kinase subunit gamma-3 (AHRD V1 **-- B1PM77_SHEEP); contains Interpro domain(s) IPR000644 Cystathionine beta-synthase, core	-	-	-	-	gi|350535823|ref|NP_001233959.1|/0/SNF4 protein [Solanum lycopersicum]
Solyc06g068270.2.1	Down	Down	1404	171	26	12.96	1.93	-2.747392966	2.69E-28	7.00E-27	101.86	11	7.45	0.82	-3.183544611	2.73E-19	3.05E-18	1-aminocyclopropane-1-carboxylate oxidase 1 (AHRD V1 **-* ACCO1_MALDO); contains Interpro domain(s) IPR005123 Oxoglutarate and iron-dependent oxygenase	K05278|1|5e-51|200|rcu:RCOM_1031440|flavonol synthase [EC:1.14.11.23]	-	GO:0016491//oxidoreductase activity	GO:0008152//metabolic process	gi|460392168|ref|XP_004241689.1|/0/PREDICTED: protein SRG1-like [Solanum lycopersicum]
Solyc06g068690.2.1	Down	Down	1964	39	0	2.1	0.01	-7.714245518	1.17E-12	1.48E-11	23	1	1.19	0.05	-4.572889668	1.89E-06	9.23E-06	Glutamyl-tRNA(Gln) amidotransferase subunit A (AHRD V1 ***- A3HSJ3_9BACT); contains Interpro domain(s) IPR000120 Amidase signature enzyme	K02433|1|5e-29|127|cre:CHLREDRAFT_188401|aspartyl-tRNA(Asn)/glutamyl-tRNA (Gln) amidotransferase subunit A [EC:6.3.5.6 6.3.5.7]	-	GO:0016879//ligase activity, forming carbon-nitrogen bonds	-	gi|460392077|ref|XP_004241644.1|/0/PREDICTED: glutamyl-tRNA(Gln) amidotransferase subunit A-like [Solanum lycopersicum]
Solyc06g068970.2.1	Down	Down	1138	271	68	25.5	6.26	-2.026262685	5.20E-31	1.48E-29	207	41	18.79	3.79	-2.309695313	1.84E-27	2.70E-26	Conserved transmembrane protein (AHRD V1 **-- A0PNM5_MYCUA); contains Interpro domain(s) IPR010721 Protein of unknown function DUF1295	-	GO:0031090//organelle membrane;GO:0043231//intracellular membrane-bounded organelle;GO:0031410//cytoplasmic vesicle	-	-	gi|460392099|ref|XP_004241655.1|/2.98395e-138/PREDICTED: uncharacterized protein LOC101250128 isoform 2 [Solanum lycopersicum]
Solyc06g068990.2.1	Down	Down	1890	129	40	7.21	2.19	-1.71906839	9.64E-13	1.23E-11	101	33.14	5.45	1.82	-1.582317779	3.92E-09	2.48E-08	Mitogen-activated protein kinase (AHRD V1 **** A9RAB3_WHEAT); contains Interpro domain(s) IPR002290 Serine/threonine protein kinase	K00924|1|0.0|650|ath:AT2G01450|[EC:2.7.1.-];K04371|2|3e-92|337|smo:SELMODRAFT_449420|extracellular signal-regulated kinase 1/2 [EC:2.7.11.24];K14512|3|8e-91|333|osa:4340170|mitogen-activated protein kinase 6 [EC:2.7.11.24]	GO:0043231//intracellular membrane-bounded organelle;GO:0044444	GO:0004702//receptor signaling protein serine/threonine kinase activity;GO:0032559	GO:0006464//cellular protein modification process;GO:0009755//hormone-mediated signaling pathway	gi|399106776|gb|AFP20221.1|/0/MAP kinase [Nicotiana tabacum]
Solyc06g071510.2.1	Down	Down	1095	180	83	17.63	7.95	-1.149005709	5.15E-10	5.26E-09	164	46	15.49	4.42	-1.809218869	1.74E-16	1.72E-15	Isoamyl acetate-hydrolyzing esterase (AHRD V1 **-- B6TVA2_MAIZE); contains Interpro domain(s) IPR001087 Lipase, GDSL	-	-	GO:0016787//hydrolase activity	GO:0044238	gi|460391839|ref|XP_004241526.1|/6.06829e-141/PREDICTED: GDSL esterase/lipase At5g62930-like [Solanum lycopersicum]
Solyc06g071780.2.1	Down	Down	810	27	6	3.62	0.79	-2.196065139	0.000152326	0.000725596	34	7	4.4	0.92	-2.257797757	1.92E-05	8.39E-05	Protein DEHYDRATION-INDUCED 19 homolog 5 (AHRD V1 ***- DI195_ORYSJ); contains Interpro domain(s) IPR008598 Drought induced 19	-	-	-	-	gi|460391861|ref|XP_004241537.1|/8.20955e-112/PREDICTED: protein DEHYDRATION-INDUCED 19 homolog 5-like [Solanum lycopersicum]
Solyc06g071990.2.1	Down	Down	1170	60	25	5.49	2.24	-1.293307417	8.64E-05	0.00043421	133	22	11.73	1.98	-2.566630678	2.27E-20	2.64E-19	AAA-type ATPase family protein (AHRD V1 *-*- D7MGM1_ARALY)	-	-	GO:0032559;GO:0042623//ATPase activity, coupled	-	gi|460391847|ref|XP_004241530.1|/6.45628e-128/PREDICTED: uncharacterized protein LOC101264018 isoform 1 [Solanum lycopersicum]
Solyc06g072130.2.1	Down	Down	975	254	0	28.06	0.01	-11.45429929	2.09E-78	1.46E-76	85	1	9.06	0.11	-6.363935621	2.35E-24	3.14E-23	Aquaporin (AHRD V1 ***- D6BRE1_9ROSI); contains Interpro domain(s) IPR012269 Aquaporin	K09873|1|1e-104|377|ath:AT1G17810|aquaporin TIP	GO:0000325//plant-type vacuole;GO:0000322;GO:0031224//intrinsic component of membrane	GO:0005372//water transmembrane transporter activity	GO:0006810//transport;GO:0044248//cellular catabolic process	gi|460391757|ref|XP_004241485.1|/2.53055e-140/PREDICTED: probable aquaporin TIP3-2-like [Solanum lycopersicum]
Solyc06g072160.2.1	Down	Down	1684	100	28	6.29	1.72	-1.870651452	3.09E-11	3.48E-10	120	14	7.28	0.86	-3.081529885	4.94E-22	6.12E-21	Alcohol dehydrogenase 1 (AHRD V1 **** B6T5H2_MAIZE); contains Interpro domain(s) IPR002085 Alcohol dehydrogenase superfamily, zinc-containing	K00001|1|7e-170|595|vvi:100254635|alcohol dehydrogenase [EC:1.1.1.1]	GO:0009536//plastid	GO:0046914//transition metal ion binding;GO:0003824//catalytic activity	GO:0008152//metabolic process	gi|460391750|ref|XP_004241482.1|/0/PREDICTED: alcohol dehydrogenase-like 6-like [Solanum lycopersicum]
Solyc06g072470.2.1	Down	Down	758	73	24	10.49	3.37	-1.638194181	2.40E-07	1.83E-06	80	30	11.09	4.23	-1.390529797	2.14E-06	1.04E-05	50S ribosomal protein L29 (AHRD V1 ***- B6TS58_MAIZE); contains Interpro domain(s) IPR001854 Ribosomal protein L29	K02904|1|4e-45|179|vvi:100248255|large subunit ribosomal protein L29	GO:0009526//plastid envelope;GO:0043232;GO:0009532//plastid stroma;GO:0030529//ribonucleoprotein complex	GO:0005198//structural molecule activity	GO:0010467//gene expression;GO:0022613//ribonucleoprotein complex biogenesis	gi|460391710|ref|XP_004241462.1|/3.31029e-72/PREDICTED: 50S ribosomal protein L29, chloroplastic-like [Solanum lycopersicum]
Solyc06g072670.2.1	Down	Down	1202	510	3	45.36	0.26	-7.446765207	3.17E-150	4.16E-148	452	0	38.78	0.01	-11.92109709	4.15E-135	2.27E-133	Short-chain dehydrogenase/reductase SDR (AHRD V1 ***- Q08PN0_STIAU); contains Interpro domain(s) IPR002347 Glucose/ribitol dehydrogenase	K11165|1|5e-25|113|gmx:100795991|dehydrogenase/reductase SDR family member 7 [EC:1.1.-.-]	-	GO:0003845//11-beta-hydroxysteroid dehydrogenase [NAD(P)] activity	GO:0009725//response to hormone;GO:0006629//lipid metabolic process	gi|460391684|ref|XP_004241449.1|/0/PREDICTED: dehydrogenase/reductase SDR family protein 7-like [Solanum lycopersicum]
Solyc06g072680.2.1	Down	Down	473	48	9	11.4	2.09	-2.447458977	5.74E-08	4.68E-07	64	15	14.66	3.5	-2.066458276	2.17E-08	1.29E-07	Receptor expression-enhancing protein 5 (AHRD V1 **-- C1C4Y8_RANCA); contains Interpro domain(s) IPR004345 TB2/DP1 and HVA22 related protein	-	GO:0044464	-	-	gi|460391682|ref|XP_004241448.1|/1.06035e-62/PREDICTED: HVA22-like protein e-like [Solanum lycopersicum]
Solyc06g072740.1.1	Down	Down	954	74	27	8.36	2.99	-1.483357458	1.25E-06	8.60E-06	103	37	11.22	4.1	-1.452376861	2.62E-08	1.55E-07	Inositol-tetrakisphosphate 1-kinase 1 (AHRD V1 **** B6TJ44_MAIZE); contains Interpro domain(s) IPR017427 Inositol-tetrakisphosphate 1-kinase	K00913|1|2e-109|394|vvi:100242009|inositol-1,3,4-trisphosphate 5/6-kinase / inositol-tetrakisphosphate 1-kinase [EC:2.7.1.159 2.7.1.134]	-	GO:0005488//binding;GO:0016773//phosphotransferase activity, alcohol group as acceptor	GO:0008152//metabolic process	gi|460391672|ref|XP_004241443.1|/9.17252e-180/PREDICTED: inositol-tetrakisphosphate 1-kinase 1-like [Solanum lycopersicum]
Solyc06g072770.2.1	Down	Down	1191	358	105	32.15	9.23	-1.800416185	9.04E-35	2.90E-33	443	132	38.37	11.64	-1.720887707	2.92E-39	5.58E-38	RNA recognition motif-containing protein (AHRD V1 **-- D7M9G3_ARALY); contains Interpro domain(s) IPR001395 Aldo/keto reductase	-	-	GO:0005488//binding	-	gi|460393069|ref|XP_004242134.1|/0/PREDICTED: uncharacterized protein LOC101245856 [Solanum lycopersicum]
Solyc06g072870.1.1	Down	Down	1473	13	0	0.94	0.01	-6.554588852	0.000104657	0.000516345	13	0	0.9	0.01	-6.491853096	0.000137612	0.000532407	Glucosyltransferase (AHRD V1 ***- Q589Y3_TOBAC); contains Interpro domain(s) IPR002213 UDP-glucuronosyl/UDP-glucosyltransferase	K13496|1|3e-136|483|ath:AT2G36780|UDP-glucosyl transferase 73C [EC:2.4.1.-]	-	GO:0016758//transferase activity, transferring hexosyl groups	-	gi|460391656|ref|XP_004241436.1|/0/PREDICTED: UDP-glycosyltransferase 73C3-like [Solanum lycopersicum]
Solyc06g073120.2.1	Down	Down	875	40	6	4.95	0.73	-2.761460156	1.20E-07	9.45E-07	46	15	5.49	1.82	-1.592867699	7.65E-05	0.000307622	Testis intracellular mediator protein (AHRD V1 **-- B6T986_MAIZE); contains Interpro domain(s) IPR009292 Protein of unknown function DUF947	K14795|1|5e-75|279|vvi:100246112|ribosomal RNA-processing protein 36	GO:0043231//intracellular membrane-bounded organelle	-	GO:0042254//ribosome biogenesis	gi|460391631|ref|XP_004241424.1|/2.2879e-110/PREDICTED: ribosomal RNA processing protein 36 homolog isoform 1 [Solanum lycopersicum]
Solyc06g074170.2.1	Down	Down	1520	30	4	2.1	0.27	-2.959358016	2.57E-06	1.69E-05	37	9	2.49	0.62	-2.005805622	3.21E-05	0.000136161	NAC domain protein IPR003441 (AHRD V1 ***- B9HQ28_POPTR); contains Interpro domain(s) IPR003441 No apical meristem (NAM) protein	-	GO:0016020//membrane	-	GO:0032501//multicellular organismal process;GO:0006970//response to osmotic stress	gi|460391449|ref|XP_004241333.1|/0/PREDICTED: NAC domain-containing protein 89-like [Solanum lycopersicum]
Solyc06g074240.1.1	Down	Down	1497	45	9	3.19	0.63	-2.34013269	2.87E-07	2.17E-06	82	7	5.61	0.49	-3.517147116	2.52E-17	2.59E-16	Chromoplast-specific lycopene beta-cyclase	K06443|1|0.0|728|pop:POPTR_679879|lycopene beta-cyclase [EC:5.5.1.19];K14593|2|0.0|724|pop:POPTR_556844|capsanthin/capsorubin synthase [EC:5.3.99.8]	GO:0009536//plastid	GO:0016491//oxidoreductase activity;GO:0016860//intramolecular oxidoreductase activity	GO:0016117//carotenoid biosynthetic process;GO:0009687//abscisic acid metabolic process	gi|350535336|ref|NP_001234445.1|/0/chromoplast-specific lycopene beta-cyclase [Solanum lycopersicum]
Solyc06g074670.2.1	Down	Down	1751	240	63	14.51	3.73	-1.959799984	1.52E-26	3.74E-25	2141.99	30	124.92	1.78	-6.132983423	0	0	Bifunctional polymyxin resistance arnA protein (AHRD V1 ***- B6TQB1_MAIZE); contains Interpro domain(s) IPR001509 NAD-dependent epimerase/dehydratase	K12449|1|0.0|728|gmx:100792879|UDP-apiose/xylose synthase	GO:0005576//extracellular region	GO:0016831//carboxy-lyase activity;GO:0000166//nucleotide binding;GO:0048037//cofactor binding	GO:0009225//nucleotide-sugar metabolic process	gi|460391381|ref|XP_004241299.1|/0/PREDICTED: bifunctional polymyxin resistance protein ArnA-like [Solanum lycopersicum]
Solyc06g074680.2.1	Down	Down	2138	72	1	3.55	0.05	-6.14974712	3.60E-21	7.15E-20	51	2	2.43	0.1	-4.602884409	2.53E-13	2.14E-12	Phospholipid diacylglycerol acyltransferase (AHRD V1 **** B3LPN2_YEAS1); contains Interpro domain(s) IPR003386 Lecithin:cholesterol acyltransferase	K00679|1|0.0|986|vvi:100243077|phospholipid:diacylglycerol acyltransferase [EC:2.3.1.158]	-	GO:0008374//O-acyltransferase activity;GO:0008080//N-acetyltransferase activity	GO:0044238	gi|460393013|ref|XP_004242106.1|/0/PREDICTED: putative phospholipid:diacylglycerol acyltransferase 2-like [Solanum lycopersicum]
Solyc06g075360.2.1	Down	Down	1178	163	33	14.8	2.93	-2.336624606	1.02E-22	2.16E-21	155	50	13.58	4.46	-1.606367864	1.74E-13	1.48E-12	Senescence-associated protein (AHRD V1 ***- B6T9C5_MAIZE); contains Interpro domain(s) IPR000301 Tetraspanin, subgroup	-	GO:0031224//intrinsic component of membrane	-	GO:0032502//developmental process	gi|460391310|ref|XP_004241266.1|/7.37438e-156/PREDICTED: tetraspanin-3-like [Solanum lycopersicum]
Solyc06g075690.2.1	Down	Down	1693	148	42	9.26	2.57	-1.849243834	9.27E-16	1.41E-14	784	24	47.32	1.47	-5.008562014	2.87E-195	2.13E-193	Auxin-regulated protein (AHRD V1 ***- Q945F5_SOLLC); contains Interpro domain(s) IPR010369 Protein of unknown function DUF966	-	-	-	-	gi|350539181|ref|NP_001234635.1|/0/auxin-regulated protein [Solanum lycopersicum]
Solyc06g075990.2.1	Down	Down	528	181	0	38.18	0.01	-11.89860139	4.41E-56	2.18E-54	74	0	15.05	0.01	-10.55554777	1.01E-22	1.28E-21	Glyoxalase/bleomycin resistance protein/dioxygenase (AHRD V1 ***- A1WPN3_VEREI); contains Interpro domain(s) IPR004360 Glyoxalase/bleomycin resistance protein/dioxygenase	-	GO:0031410//cytoplasmic vesicle	GO:0003824//catalytic activity	GO:0050896//response to stimulus	gi|460391252|ref|XP_004241237.1|/3.04681e-76/PREDICTED: uncharacterized protein LOC101251387 [Solanum lycopersicum]
Solyc06g076300.2.1	Down	Down	1069	107	50	10.74	4.91	-1.129199064	2.36E-06	1.56E-05	645	24	62.46	2.37	-4.719973605	6.18E-156	3.85E-154	Pyrimidine 5&apos-nucleotidase (AHRD V1 **** B0T131_CAUSK); contains Interpro domain(s) IPR010237 Pyrimidine 5-nucleotidase	K07025|1|4e-97|352|rcu:RCOM_0300260|putative hydrolase of the HAD superfamily	-	GO:0003824//catalytic activity	-	gi|460391216|ref|XP_004241219.1|/2.07221e-146/PREDICTED: uncharacterized protein C24B11.05-like [Solanum lycopersicum]
Solyc06g076320.1.1	Down	Down	366	103	23	32.41	7.08	-2.194617755	6.90E-14	9.46E-13	145	41	44	12.66	-1.797226119	1.27E-14	1.15E-13	DVL13 (AHRD V1 *-*- Q8L7D0_ARATH); contains Interpro domain(s) IPR012552 DVL	-	-	-	GO:0048513//organ development	gi|460391214|ref|XP_004241218.1|/3.90161e-42/PREDICTED: uncharacterized protein LOC101245955 [Solanum lycopersicum]
Solyc06g076780.2.1	Down	Down	2256	517	139	24.15	6.35	-1.927194692	4.55E-54	2.17E-52	178	80	8.02	3.67	-1.127822174	1.67E-09	1.09E-08	Beta-D-glucosidase (AHRD V1 ***- Q7XAS3_GOSHI); contains Interpro domain(s) IPR001764 Glycoside hydrolase, family 3, N-terminal	K01188|1|0.0|879|vvi:100255282|beta-glucosidase [EC:3.2.1.21]	-	GO:0015926//glucosidase activity	GO:0044238	gi|460391132|ref|XP_004241177.1|/0/PREDICTED: lysosomal beta glucosidase-like [Solanum lycopersicum]
Solyc06g082080.2.1	Down	Down	1396	116	52	8.85	3.88	-1.189620803	3.00E-07	2.26E-06	388	47	28.54	3.52	-3.019338001	8.02E-67	2.39E-65	Integrin-linked kinase-associated serine/threonine phosphatase 2C (AHRD V1 **** ILKAP_BOVIN); contains Interpro domain(s) IPR015655 Protein phosphatase 2C	K01090|1|4e-90|330|sbi:SORBI_01g038410|protein phosphatase [EC:3.1.3.16];K14497|2|2e-41|168|bdi:100838998|protein phosphatase 2C [EC:3.1.3.16]	GO:0043234//protein complex	GO:0004721//phosphoprotein phosphatase activity;GO:0043169//cation binding	GO:0006464//cellular protein modification process	gi|460393842|ref|XP_004242517.1|/0/PREDICTED: probable protein phosphatase 2C 25-like [Solanum lycopersicum]
Solyc06g082500.2.1	Down	Down	1534	100	26	6.92	1.76	-1.975196609	5.40E-12	6.50E-11	99	30	6.61	2.04	-1.69608112	9.92E-10	6.60E-09	Solute carrier family 35 member E3 (AHRD V1 **-- S35E3_DANRE); contains Interpro domain(s) IPR004853 Protein of unknown function DUF250	K15285|1|4e-141|499|vvi:100262066|solute carrier family 35, member E3	GO:0031224//intrinsic component of membrane;GO:0043231//intracellular membrane-bounded organelle	-	-	gi|460393771|ref|XP_004242482.1|/4.85061e-177/PREDICTED: uncharacterized membrane protein At1g06890-like [Solanum lycopersicum]
Solyc06g082750.2.1	Down	Down	927	134.99	61	15.71	6.95	-1.176598298	5.73E-08	4.68E-07	119	57	13.36	6.51	-1.037190559	4.34E-06	2.05E-05	50S ribosomal protein L17 (AHRD V1 ***- B4FZB4_MAIZE); contains Interpro domain(s) IPR000456 Ribosomal protein L17	K02879|1|4e-75|279|vvi:100263106|large subunit ribosomal protein L17	GO:0030529//ribonucleoprotein complex;GO:0009536//plastid	GO:0003723//RNA binding;GO:0005198//structural molecule activity	GO:0010467//gene expression	gi|460393746|ref|XP_004242470.1|/1.09852e-97/PREDICTED: 50S ribosomal protein L17, chloroplastic-like [Solanum lycopersicum]
Solyc06g083600.1.1	Down	Down	1863	24.43	0	1.39	0.01	-7.118941073	4.53E-08	3.75E-07	13	0	0.71	0.01	-6.14974712	0.000137612	0.000531283	B3 domain-containing transcription factor ABI3 (AHRD V1 **-* ABI3_ARATH); contains Interpro domain(s) IPR003340 Transcriptional factor B3	K09287|1|1e-09|63.5|vvi:100262843|RAV-like factor	-	-	-	gi|460393586|ref|XP_004242390.1|/0/PREDICTED: B3 domain-containing transcription factor ABI3-like [Solanum lycopersicum]
Solyc06g083670.2.1	Down	Down	1851	148	51	8.46	2.85	-1.569695744	8.37E-13	1.07E-11	242	63	13.34	3.53	-1.918018578	2.02E-25	2.78E-24	Unknown Protein (AHRD V1)	-	-	-	-	gi|460393562|ref|XP_004242378.1|/0/PREDICTED: uncharacterized protein LOC101266133 [Solanum lycopersicum]
Solyc06g083980.1.1	Down	Down	1434	416	195	30.86	14.15	-1.124936009	1.38E-20	2.66E-19	712	213	50.94	15.51	-1.715600273	8.57E-62	2.39E-60	BHLH transcription factor (AHRD V1 *-** Q401N4_9LILI); contains Interpro domain(s) IPR011598 Helix-loop-helix DNA-binding	K13422|1|4e-33|140|ath:AT1G32640|transcription factor MYC2	-	GO:0001071//nucleic acid binding transcription factor activity	GO:0006351//transcription, DNA-templated;GO:0050896//response to stimulus	gi|460393516|ref|XP_004242355.1|/0/PREDICTED: transcription factor bHLH3-like [Solanum lycopersicum]
Solyc06g084290.2.1	Down	Down	1698	728	339	45.42	20.7	-1.133696938	2.82E-35	9.23E-34	555	230	33.4	14.09	-1.245176491	9.32E-31	1.49E-29	Os06g0207500 protein (Fragment) (AHRD V1 ***- Q0DDQ9_ORYSJ); contains Interpro domain(s) IPR004253 Protein of unknown function DUF231, plant	-	-	-	-	gi|460393468|ref|XP_004242331.1|/0/PREDICTED: uncharacterized protein LOC101251789 [Solanum lycopersicum]
Solyc06g084610.2.1	Down	Down	894	33	8	3.99	0.95	-2.070389328	5.13E-05	0.000270366	37	8	4.31	0.95	-2.181688451	1.20E-05	5.36E-05	Homology to unknown gene (AHRD V1 ***- Q014B2_OSTTA)	-	GO:0043231//intracellular membrane-bounded organelle	-	-	gi|460393422|ref|XP_004242308.1|/1.25523e-135/PREDICTED: uncharacterized protein LOC101245177 [Solanum lycopersicum]
Solyc07g005820.2.1	Down	Down	2214	358	0	17.04	0.01	-10.73470962	3.29E-110	3.07E-108	128	0	5.88	0.01	-9.199672345	8.87E-39	1.68E-37	heat shock protein (AHRD V1 ***- B2D2G5_CAPSN); contains Interpro domain(s) IPR013126 Heat shock protein 70	K03283|1|0.0|1000|mtr:MTR_4g130540|heat shock 70kDa protein 1/8	-	GO:0016628//oxidoreductase activity, acting on the CH-CH group of donors, NAD or NADP as acceptor;GO:0032559	GO:0008152//metabolic process;GO:0050896//response to stimulus	gi|460394037|ref|XP_004242612.1|/0/PREDICTED: heat shock 70 kDa protein-like [Solanum lycopersicum]
Solyc07g006300.2.1	Down	Down	2323	50	11	2.27	0.49	-2.211838643	1.78E-07	1.37E-06	116	12	5.07	0.53	-3.257921482	2.10E-22	2.64E-21	CER1 protein (Fragment) (AHRD V1 *--- Q0WLZ2_ARATH); contains Interpro domain(s) IPR006694 Fatty acid hydroxylase	K15404|1|8e-106|383|ath:AT1G02205|aldehyde decarbonylase [EC:4.1.99.5]	GO:0016020//membrane	GO:0005488//binding;GO:0003824//catalytic activity	GO:0006633//fatty acid biosynthetic process;GO:0007275//multicellular organismal development;GO:0003006//developmental process involved in reproduction	gi|460394108|ref|XP_004242647.1|/0/PREDICTED: protein ECERIFERUM 3-like [Solanum lycopersicum]
Solyc07g006570.2.1	Down	Down	990	1165	574	126.66	61.07	-1.052425234	2.60E-49	1.16E-47	1225	294	128.46	31.38	-2.033401944	8.79E-132	4.61E-130	S8-RNase (Fragment) (AHRD V1 **-- Q5XPJ2_MALDO); contains Interpro domain(s) IPR001568 Ribonuclease T2	K01166|1|2e-14|77.8|ath:AT1G14220|ribonuclease T2 [EC:3.1.27.1]	-	-	-	gi|460394145|ref|XP_004242665.1|/7.27405e-135/PREDICTED: ribonuclease 3-like [Solanum lycopersicum]
Solyc07g006890.1.1	Down	Down	1509	134	23	9.43	1.58	-2.577333212	5.08E-21	9.99E-20	615	28	41.76	1.94	-4.427993154	3.54E-143	2.02E-141	Cytochrome P450	K13407|1|2e-173|607|vvi:100259592|cytochrome P450, family 94, subfamily A, polypeptide 1 (fatty acid omega-hydroxylase) [EC:1.14.-.-];K00517|4|1e-103|375|ath:AT3G56630|[EC:1.14.-.-]	-	GO:0016491//oxidoreductase activity;GO:0005506//iron ion binding	-	gi|460394196|ref|XP_004242690.1|/0/PREDICTED: cytochrome P450 94A1-like [Solanum lycopersicum]
Solyc07g007800.2.1	Down	Down	1473	80	30	5.77	2.12	-1.444507054	7.72E-07	5.47E-06	74	30	5.15	2.13	-1.273719002	1.95E-05	8.48E-05	Adiponectin receptor (AHRD V1 ***- Q16FL3_AEDAE); contains Interpro domain(s) IPR004254 Hly-III related	K07297|1|3e-124|443|vvi:100262689|adiponectin receptor	GO:0016020//membrane	-	-	gi|460394321|ref|XP_004242752.1|/0/PREDICTED: ADIPOR-like receptor CG5315-like [Solanum lycopersicum]
Solyc07g008290.2.1	Down	Down	1533	76	2	5.26	0.14	-5.231564067	4.58E-21	9.04E-20	18	0	1.2	0.01	-6.906890596	4.49E-06	2.11E-05	Growth regulator like protein (AHRD V1 **-- B6TX13_MAIZE); contains Interpro domain(s) IPR004348 Protein of unknown function DUF246, plant	-	-	-	-	gi|460394911|ref|XP_004243033.1|/0/PREDICTED: uncharacterized protein At1g04910-like [Solanum lycopersicum]
Solyc07g009170.2.1	Down	Down	1317	55	12	4.45	0.95	-2.227805918	3.80E-08	3.18E-07	66	14	5.15	1.11	-2.214012756	2.98E-09	1.91E-08	Nudix hydrolase 24 (AHRD V1 ***- B6TUU0_MAIZE); contains Interpro domain(s) IPR000086 NUDIX hydrolase domain	-	GO:0009536//plastid	GO:0003824//catalytic activity	-	gi|460394513|ref|XP_004242847.1|/0/PREDICTED: nudix hydrolase 20, chloroplastic-like [Solanum lycopersicum]
Solyc07g009380.2.1	Down	Down	1264	372	82	31.42	6.78	-2.212326002	8.81E-47	3.78E-45	306	98	24.93	8.13	-1.616555625	2.08E-25	2.87E-24	Xyloglucan endotransglucosylase/hydrolase 2 (AHRD V1 **** Q8GTJ0_MALDO); contains Interpro domain(s) IPR016455 Xyloglucan endotransglucosylase/hydrolase IPR008263 Glycoside hydrolase, family 16, active site	K08235|1|3e-112|403|vvi:100241119|xyloglucan:xyloglucosyl transferase [EC:2.4.1.207];K14504|3|2e-109|394|rcu:RCOM_1630040|xyloglucan:xyloglucosyl transferase TCH4 [EC:2.4.1.207]	GO:0005576//extracellular region;GO:0030312//external encapsulating structure	GO:0016798//hydrolase activity, acting on glycosyl bonds;GO:0016758//transferase activity, transferring hexosyl groups	GO:0044042//glucan metabolic process	gi|350538423|ref|NP_001234342.1|/1.43924e-152/xyloglucan endotransglycosylase LeXET2 precursor [Solanum lycopersicum]
Solyc07g015860.2.1	Down	Down	1507	55	11	3.88	0.76	-2.351985329	1.30E-08	1.15E-07	52	2	3.54	0.14	-4.660250628	1.32E-13	1.14E-12	Peptide deformylase (AHRD V1 **** B9GKW9_POPTR); contains Interpro domain(s) IPR000181 Formylmethionine deformylase	K01462|1|3e-99|360|rcu:RCOM_0898810|peptide deformylase [EC:3.5.1.88]	GO:0009532//plastid stroma;GO:0005618//cell wall	GO:0016811//hydrolase activity, acting on carbon-nitrogen (but not peptide) bonds, in linear amides;GO:0046914//transition metal ion binding	GO:0006464//cellular protein modification process;GO:0010467//gene expression	gi|350535372|ref|NP_001234703.1|/3.78016e-158/peptide deformylase 1A, chloroplastic [Solanum lycopersicum]
Solyc07g017770.2.1	Down	Down	1464	153	60	11.11	4.26	-1.382933481	3.60E-11	4.04E-10	155	76	10.86	5.42	-1.002659346	3.27E-07	1.74E-06	Homogentisate phytyltransferase (AHRD V1 **-* B2M1Y0_MANES); contains Interpro domain(s) IPR000537 UbiA prenyltransferase	K09833|1|2e-148|523|vvi:100232967|homogenitisate phytyltransferase	GO:0031224//intrinsic component of membrane	GO:0016765//transferase activity, transferring alkyl or aryl (other than methyl) groups	-	gi|460394637|ref|XP_004242907.1|/0/PREDICTED: homogentisate phytyltransferase 1, chloroplastic-like [Solanum lycopersicum]
Solyc07g017950.2.1	Down	Down	559	138	17	27.38	3.3	-3.052584517	1.41E-25	3.33E-24	161	27	30.81	5.26	-2.550263978	3.69E-24	4.90E-23	Ribulose bisphosphate carboxylase small chain (AHRD V1 ***- C6T529_SOYBN); contains Interpro domain(s) IPR000894 Ribulose bisphosphate carboxylase, small chain	K01602|1|5e-74|274|vvi:100256536|ribulose-bisphosphate carboxylase small chain [EC:4.1.1.39]	GO:0009536//plastid	GO:0016491//oxidoreductase activity;GO:0016831//carboxy-lyase activity	GO:0043094;GO:0015977//carbon fixation	gi|460395003|ref|XP_004243079.1|/1.90177e-98/PREDICTED: ribulose bisphosphate carboxylase small chain, chloroplastic-like [Solanum lycopersicum]
Solyc07g018290.2.1	Down	Down	1511	50	0	3.52	0.01	-8.459431619	5.07E-16	7.80E-15	27	0	1.83	0.01	-7.515699838	9.47E-09	5.81E-08	AP2-like ethylene-responsive transcription factor At1g16060 (AHRD V1 *-*- AP2L1_ARATH); contains Interpro domain(s) IPR001471 Pathogenesis-related transcriptional factor and ERF, DNA-binding	K09285|1|1e-129|461|pop:POPTR_578588|AP2-like factor, ANT lineage	GO:0043231//intracellular membrane-bounded organelle	-	GO:0048513//organ development;GO:0006351//transcription, DNA-templated;GO:0009653//anatomical structure morphogenesis;GO:0009790//embryo development	gi|460395019|ref|XP_004243087.1|/0/PREDICTED: AP2-like ethylene-responsive transcription factor AIL5-like [Solanum lycopersicum]
Solyc07g022910.2.1	Down	Down	2894	924	362	33.52	12.85	-1.38325379	7.32E-60	3.85E-58	1748	484	61.16	17.24	-1.826828632	1.61E-162	1.03E-160	Myosin heavy chain-like (AHRD V1 ***- Q8LHQ6_ORYSJ); contains Interpro domain(s) IPR008545 Protein of unknown function DUF827, plant	K11498|1|7e-09|61.6|aly:ARALYDRAFT_478343|centromeric protein E;K10696|2|1e-07|57.4|osa:4349420|E3 ubiquitin-protein ligase BRE1 [EC:6.3.2.19];K09291|3|2e-07|57.0|vvi:100251875|nucleoprotein TPR;K06674|4|3e-06|52.8|olu:OSTLU_19472|structural maintenance of chromosome 2;K06638|5|4e-06|52.4|vvi:100262667|mitotic spindle assembly checkpoint protein MAD1	-	-	-	gi|460394741|ref|XP_004242953.1|/0/PREDICTED: protein WEAK CHLOROPLAST MOVEMENT UNDER BLUE LIGHT 1-like [Solanum lycopersicum]
Solyc07g026930.1.1	Down	Down	1146	202	95	18.87	8.69	-1.118666341	1.09E-10	1.18E-09	118	57	10.63	5.23	-1.023258745	5.87E-06	2.73E-05	Tetracycline transporter (AHRD V1 **-* D7L897_ARALY); contains Interpro domain(s) IPR016196 Major facilitator superfamily, general substrate transporter	-	-	-	-	gi|460394792|ref|XP_004242975.1|/0/PREDICTED: hippocampus abundant transcript-like protein 1-like [Solanum lycopersicum]
Solyc07g040960.1.1	Down	Down	1500	256	89	18.13	6.17	-1.555036531	7.54E-21	1.47E-19	1639	46	111.98	3.2	-5.12902537	0	0	Os07g0175100 protein (Fragment) (AHRD V1 *--- Q0D898_ORYSJ)	K14861|1|6e-16|84.0|gmx:100777901|nucleolar pre-ribosomal-associated protein 1	-	GO:0016787//hydrolase activity	-	gi|350536071|ref|NP_001234228.1|/0/salt responsive protein 2 [Solanum lycopersicum]
Solyc07g042170.2.1	Down	Down	1051	139	30	14.2	3	-2.242856524	1.02E-18	1.80E-17	1120	24	110.39	2.41	-5.517432531	1.67E-291	1.79E-289	Jasmonate ZIM-domain protein 3 (AHRD V1 **-- B3Y563_TOBAC); contains Interpro domain(s) IPR010399 Tify	K13464|1|1e-42|171|vvi:100254231|jasmonate ZIM domain-containing protein	-	-	GO:0009719;GO:0007275//multicellular organismal development	gi|460396263|ref|XP_004243696.1|/1.97296e-109/PREDICTED: protein TIFY 10A-like [Solanum lycopersicum]
Solyc07g043420.2.1	Down	Down	1422	218	12	16.31	0.88	-4.212109448	2.26E-51	1.03E-49	92	3	6.64	0.22	-4.915607813	8.05E-24	1.06E-22	2-oxoglutarate-dependent dioxygenase (AHRD V1 **-* Q9ZSH4_SOLCH); contains Interpro domain(s) IPR005123 Oxoglutarate and iron-dependent oxygenase	K06892|1|4e-59|227|pop:POPTR_550478|;K05278|2|7e-49|193|aly:ARALYDRAFT_487705|flavonol synthase [EC:1.14.11.23]	-	-	-	gi|350537251|ref|NP_001233775.1|/0/uncharacterized protein LOC544002 [Solanum lycopersicum]
Solyc07g044980.2.1	Down	Down	2022	440	139	22.97	7.1	-1.693859927	5.17E-39	1.88E-37	643	182	32.38	9.33	-1.795153999	1.60E-59	4.31E-58	NPR1-1 protein (Fragment) (AHRD V1 ***- B8XQT4_SOYBN); contains Interpro domain(s) IPR013069 BTB/POZ	K14508|1|1e-106|385|vvi:100250996|regulatory protein NPR1	-	-	-	gi|350538711|ref|NP_001233844.1|/0/NIM1-like protein 2 [Solanum lycopersicum]
Solyc07g045190.1.1	Down	Down	366	171	85	53.8	26.17	-1.039692248	2.29E-08	1.97E-07	300	90	91.04	27.8	-1.711415675	6.71E-27	9.65E-26	RING-H2 finger protein (AHRD V1 ***- Q30D22_PONTR); contains Interpro domain(s) IPR018957 Zinc finger, C3HC4 RING-type	K13148|1|2e-09|58.5|vvi:100261060|integrator complex subunit 11 [EC:3.1.27.-];K15692|3|1e-08|56.2|gmx:100793048|E3 ubiquitin-protein ligase RNF13 [EC:6.3.2.19]	-	GO:0046872//metal ion binding	-	gi|460396053|ref|XP_004243594.1|/4.00025e-71/PREDICTED: E3 ubiquitin-protein ligase RHA1B-like isoform 2 [Solanum lycopersicum]
Solyc07g049280.2.1	Down	Down	2013	81	31	4.25	1.59	-1.418436076	9.72E-07	6.79E-06	78	34	3.95	1.75	-1.174497731	4.11E-05	0.000172036	Diphosphate-fructose-6-phosphate 1-phosphotransferase (AHRD V1 ***- D0TAW1_9BACE); contains Interpro domain(s) IPR011183 Pyrophosphate-dependent phosphofructokinase PfpB	K00895|1|0.0|934|vvi:100244809|pyrophosphate--fructose-6-phosphate 1-phosphotransferase [EC:2.7.1.90]	GO:0043234//protein complex;GO:0043231//intracellular membrane-bounded organelle	GO:0008443//phosphofructokinase activity;GO:0032559	GO:0006796//phosphate-containing compound metabolic process;GO:0006007//glucose catabolic process	gi|460395909|ref|XP_004243522.1|/0/PREDICTED: pyrophosphate--fructose 6-phosphate 1-phosphotransferase subunit beta-like [Solanum lycopersicum]
Solyc07g049290.2.1	Down	Down	2220	167	34	7.93	1.58	-2.327396308	3.79E-23	8.14E-22	131	22	6	1.03	-2.542318163	6.61E-20	7.56E-19	Nitrate transporter (AHRD V1 **** Q8LG02_ARATH); contains Interpro domain(s) IPR000109 TGF-beta receptor, type I/II extracellular region	K14638|1|1e-104|379|ppp:PHYPADRAFT_189464|solute carrier family 15 (peptide/histidine transporter), member 3/4	GO:0044464	-	GO:0015833//peptide transport	gi|460395905|ref|XP_004243520.1|/0/PREDICTED: nitrate transporter 1.3-like [Solanum lycopersicum]
Solyc07g049350.2.1	Down	Down	2416	482	211	21	9	-1.222392421	9.27E-27	2.30E-25	820	273	34.46	11.68	-1.560882427	3.66E-62	1.02E-60	(Rice Genome Annotation Project) expressed protein (AHRD V1 ***- B7FAJ2_ORYSJ)	-	-	-	-	gi|460395899|ref|XP_004243517.1|/0/PREDICTED: uncharacterized protein LOC101243727 [Solanum lycopersicum]
Solyc07g049690.2.1	Down	Down	1950	1486	490	80.5	25.98	-1.631587352	4.45E-121	4.60E-119	1740	590	90.92	31.38	-1.534752332	1.07E-126	5.50E-125	Cytochrome P450	K10528|1|0.0|635|pop:POPTR_688325|hydroperoxide lyase [EC:4.1.2.-]	-	GO:0016491//oxidoreductase activity;GO:0005506//iron ion binding	-	gi|13506709|gb|AAK27265.1|/0/fatty acid hydroperoxide lyase [Solanum lycopersicum]
Solyc07g051860.1.1	Down	Down	981	122.13	49.29	13.4	5.29	-1.340893373	6.86E-09	6.29E-08	77.96	28.08	8.25	3.03	-1.445076326	1.93E-06	9.44E-06	Protein serine/threonine kinase (AHRD V1 **** D3BP85_POLPA); contains Interpro domain(s) IPR002290 Serine/threonine protein kinase	K11228|1|1e-47|188|ota:Ot13g01170|mitogen-activated protein kinase kinase kinase [EC:2.7.11.1];K13414|2|4e-37|153|vvi:100264291|mitogen-activated protein kinase kinase kinase 1, plant [EC:2.7.11.25]	-	GO:0004672//protein kinase activity;GO:0000166//nucleotide binding	-	gi|460396590|ref|XP_004243854.1|/0/PREDICTED: mitogen-activated protein kinase kinase kinase ANP1-like [Solanum lycopersicum]
Solyc07g051870.1.1	Down	Down	990	74.44	13.78	8.09	1.47	-2.460323548	4.69E-12	5.67E-11	56.7	18.6	5.95	1.99	-1.580121238	1.02E-05	4.59E-05	Protein serine/threonine kinase (AHRD V1 ***- D3BP85_POLPA); contains Interpro domain(s) IPR002290 Serine/threonine protein kinase	K11228|1|4e-47|186|ota:Ot13g01170|mitogen-activated protein kinase kinase kinase [EC:2.7.11.1];K13414|2|8e-37|152|ath:AT4G08500|mitogen-activated protein kinase kinase kinase 1, plant [EC:2.7.11.25]	-	GO:0004672//protein kinase activity;GO:0000166//nucleotide binding	-	gi|460395830|ref|XP_004243483.1|/0/PREDICTED: mitogen-activated protein kinase kinase kinase A-like [Solanum lycopersicum]
Solyc07g052270.2.1	Down	Down	1250	45	1	3.84	0.08	-5.584962501	4.16E-13	5.44E-12	26	4	2.14	0.34	-2.654004145	4.14E-05	0.000172952	11-beta-hydroxysteroid dehydrogenase-like (AHRD V1 **** Q9LUF1_ARATH); contains Interpro domain(s) IPR002347 Glucose/ribitol dehydrogenase	K11165|1|4e-19|94.4|gmx:100795991|dehydrogenase/reductase SDR family member 7 [EC:1.1.-.-];K11147|2|4e-18|90.9|osa:4346459|dehydrogenase/reductase SDR family member 4 [EC:1.1.-.-]	-	GO:0003845//11-beta-hydroxysteroid dehydrogenase [NAD(P)] activity	GO:0009725//response to hormone;GO:0006629//lipid metabolic process	gi|460396561|ref|XP_004243840.1|/2.17493e-177/PREDICTED: hydroxysteroid 11-beta-dehydrogenase 1-like protein-like [Solanum lycopersicum]
Solyc07g052400.2.1	Down	Down	2754	33	4	1.26	0.15	-3.070389328	4.33E-07	3.20E-06	31	7	1.14	0.26	-2.132450296	8.73E-05	0.000347357	Glutamate-gated kainate-type ion channel receptor subunit GluR5 (AHRD V1 **** B9GU66_POPTR); contains Interpro domain(s) IPR017103 Ionotropic glutamate-like receptor, plant	K05387|1|0.0|1066|aly:ARALYDRAFT_470513|glutamate receptor, ionotropic, other eukaryote	GO:0009536//plastid;GO:0016020//membrane	GO:0005488//binding;GO:0008066//glutamate receptor activity;GO:0005261//cation channel activity	GO:0009314//response to radiation;GO:0019932//second-messenger-mediated signaling;GO:0009409//response to cold;GO:0006875//cellular metal ion homeostasis;GO:0009737//response to abscisic acid;GO:0006816//calcium ion transport;GO:0010034//response to acetate;GO:0009612//response to mechanical stimulus	gi|460395798|ref|XP_004243468.1|/0/PREDICTED: glutamate receptor 3.4-like [Solanum lycopersicum]
Solyc07g052700.2.1	Down	Down	794	254	29	34.76	3.88	-3.163299525	2.17E-47	9.45E-46	295	66	38.94	8.87	-2.134246874	4.86E-35	8.61E-34	MADS-box transcription factor 1 (AHRD V1 ***- D1MFS6_HEVBR); contains Interpro domain(s) IPR002100 Transcription factor, MADS-box	K09264|1|2e-10|64.7|ppp:PHYPADRAFT_235332|MADS-box transcription factor, plant;K09265|2|3e-10|63.9|ppp:PHYPADRAFT_209690|MADS-box transcription factor, other eukaryote	-	-	-	gi|460395756|ref|XP_004243447.1|/9.756e-102/PREDICTED: MADS-box protein FBP24-like [Solanum lycopersicum]
Solyc07g052720.2.1	Down	Down	733	32	1	4.76	0.15	-4.987927168	2.86E-09	2.72E-08	32	7	4.59	1.02	-2.169925001	5.30E-05	0.000217909	MADS-box protein AGL66 (AHRD V1 ***- B6UD66_MAIZE)	-	-	-	-	gi|460395752|ref|XP_004243445.1|/1.40831e-80/PREDICTED: MADS-box transcription factor 50-like isoform 1 [Solanum lycopersicum]
Solyc07g052960.1.1	Down	Down	1290	2191	750	181.2	60.69	-1.57805223	3.01E-169	4.50E-167	2452	1201	195.59	97.51	-1.004210526	1.98E-92	7.86E-91	GRAS family transcription factor (AHRD V1 **-* B9MXU3_POPTR); contains Interpro domain(s) IPR005202 GRAS transcription factor	K14494|1|1e-37|155|aly:ARALYDRAFT_477591|DELLA protein	-	-	-	gi|460395730|ref|XP_004243434.1|/0/PREDICTED: scarecrow-like protein 32-like [Solanum lycopersicum]
Solyc07g053360.2.1	Down	Down	1651	306	2	19.65	0.13	-7.239873879	3.21E-90	2.51E-88	167	2	10.34	0.13	-6.313580752	8.04E-47	1.77E-45	Seed biotin-containing protein SBP65 (AHRD V1 *--- SBP65_PEA); contains Interpro domain(s) IPR004238 Late embryogenesis abundant protein	-	-	-	-	gi|460395671|ref|XP_004243405.1|/1.95989e-171/PREDICTED: seed biotin-containing protein SBP65-like [Solanum lycopersicum]
Solyc07g053710.2.1	Down	Down	1577	82	16	5.52	1.05	-2.394278939	2.09E-12	2.60E-11	76	15	4.93	0.99	-2.316087216	5.56E-11	4.07E-10	Tyrosine aminotransferase (AHRD V1 **** D3K4J1_PAPSO); contains Interpro domain(s) IPR005958 Tyrosine/nicotianamine aminotransferase	K00815|1|4e-142|503|pop:POPTR_836654|tyrosine aminotransferase [EC:2.6.1.5]	-	GO:0008483//transaminase activity	GO:0009058//biosynthetic process;GO:0006520//cellular amino acid metabolic process	gi|460395608|ref|XP_004243374.1|/0/PREDICTED: tyrosine aminotransferase-like [Solanum lycopersicum]
Solyc07g053750.1.1	Down	Down	1254	266	0	22.65	0.01	-11.14529533	4.48E-82	3.27E-80	85	0	6.98	0.01	-9.447083226	5.40E-26	7.56E-25	Zinc finger CCCH domain-containing protein 2 (AHRD V1 *-*- C3H2_ARATH); contains Interpro domain(s) IPR000571 Zinc finger, CCCH-type	K15172|1|1e-26|119|vcn:VOLCADRAFT_106802|transcription elongation factor SPT5	GO:0043231//intracellular membrane-bounded organelle	GO:0046872//metal ion binding;GO:0001071//nucleic acid binding transcription factor activity	GO:0009845//seed germination;GO:0006351//transcription, DNA-templated	gi|460395600|ref|XP_004243370.1|/0/PREDICTED: zinc finger CCCH domain-containing protein 2-like [Solanum lycopersicum]
Solyc07g054630.2.1	Down	Down	1767	60	2.61	3.59	0.15	-4.580949438	2.28E-16	3.59E-15	57.87	10.55	3.34	0.62	-2.429507982	3.57E-09	2.27E-08	B3 domain-containing protein Os11g0197600 (AHRD V1 ***- Y1176_ORYSJ); contains Interpro domain(s) IPR003340 Transcriptional factor B3	-	-	-	-	gi|460396473|ref|XP_004243797.1|/0/PREDICTED: B3 domain-containing transcription factor VRN1-like [Solanum lycopersicum]
Solyc07g054670.2.1	Down	Down	1861	23	2	1.31	0.11	-3.573991383	8.22E-06	4.96E-05	37	4	2.03	0.22	-3.205904299	7.57E-08	4.29E-07	NADH dehydrogenase like protein (AHRD V1 **** O65414_ARATH); contains Interpro domain(s) IPR013027 FAD-dependent pyridine nucleotide-disulphide oxidoreductase	K03885|1|0.0|875|vvi:100249308|NADH dehydrogenase [EC:1.6.99.3]	-	GO:0046872//metal ion binding;GO:0050662//coenzyme binding;GO:0050136//NADH dehydrogenase (quinone) activity	GO:0008152//metabolic process	gi|460395486|ref|XP_004243314.1|/0/PREDICTED: NAD(P)H dehydrogenase B3, mitochondrial-like [Solanum lycopersicum]
Solyc07g055540.2.1	Down	Down	1930	123	59	6.73	3.16	-1.090681946	8.40E-07	5.93E-06	156.82	69	8.28	3.71	-1.158211581	9.88E-09	6.05E-08	Cytochrome P450	K15638|1|1e-121|435|ath:AT1G17060|cytochrome P450, family 72, subfamily C, polypeptide 1;K15639|3|3e-115|414|aly:ARALYDRAFT_901457|cytochrome P450, family 734, subfamily A, polypeptide 1 (PHYB activation tagged suppressor 1) [EC:1.14.-.-];K10717|5|4e-89|327|vvi:100258332|cytokinin trans-hydroxylase	-	-	-	gi|460395368|ref|XP_004243255.1|/0/PREDICTED: secologanin synthase-like [Solanum lycopersicum]
Solyc07g055840.2.1	Down	Down	1836	175.06	40.06	10.09	2.26	-2.158531497	3.37E-22	6.96E-21	167.04	59.34	9.28	3.36	-1.465663572	6.67E-13	5.46E-12	Citrate synthase (AHRD V1 **** B9IFM7_POPTR); contains Interpro domain(s) IPR010953 Citrate synthase, type II	K01647|1|0.0|858|vvi:100255795|citrate synthase [EC:2.3.3.1]	GO:0005777//peroxisome	GO:0046912//transferase activity, transferring acyl groups, acyl groups converted into alkyl on transfer	GO:0009062//fatty acid catabolic process;GO:0009060//aerobic respiration;GO:0044262//cellular carbohydrate metabolic process	gi|460395334|ref|XP_004243239.1|/0/PREDICTED: citrate synthase 3, peroxisomal-like [Solanum lycopersicum]
Solyc07g056040.2.1	Down	Down	1091	65	28	6.39	2.69	-1.248209758	7.19E-05	0.000367825	64	17	6.07	1.64	-1.888000702	1.36E-07	7.52E-07	UPF0497 membrane protein 11 (AHRD V1 ***- U497B_VITVI); contains Interpro domain(s) IPR006459 Uncharacterised protein family UPF0497, trans-membrane plant subgroup	-	GO:0031224//intrinsic component of membrane	-	GO:0009628//response to abiotic stimulus	gi|460395308|ref|XP_004243226.1|/5.49333e-110/PREDICTED: CASP-like protein VIT_01s0010g01870-like [Solanum lycopersicum]
Solyc07g056140.2.1	Down	Down	1911	118	32	6.53	1.73	-1.916310954	2.12E-13	2.83E-12	84	26	4.48	1.41	-1.66780357	2.83E-08	1.67E-07	Glucose-1-phosphate adenylyltransferase (AHRD V1 **** D5L5Q9_SOLLC); contains Interpro domain(s) IPR011831 Glucose-1-phosphate adenylyltransferase	K00975|1|0.0|887|rcu:RCOM_1212050|glucose-1-phosphate adenylyltransferase [EC:2.7.7.27]	GO:0009536//plastid	GO:0070566//adenylyltransferase activity;GO:0032559	GO:0005982//starch metabolic process;GO:0005977//glycogen metabolic process	gi|293371443|gb|ADE44159.1|/0/ADP-glucose pyrophosphorylase small subunit [Solanum lycopersicum var. cerasiforme]
Solyc07g056320.2.1	Down	Down	1860	12	0	0.68	0.01	-6.087462841	0.000211628	0.000985831	48	4	2.63	0.22	-3.579487371	1.04E-10	7.45E-10	ER glycerol-phosphate acyltransferase (AHRD V1 **** B9T753_RICCO); contains Interpro domain(s) IPR002123 Phospholipid/glycerol acyltransferase	K13508|1|0.0|721|pop:POPTR_559475|glycerol-3-phosphate acyltransferase [EC:2.3.1.15]	GO:0043231//intracellular membrane-bounded organelle	GO:0016411//acylglycerol O-acyltransferase activity	GO:0009628//response to abiotic stimulus;GO:0003006//developmental process involved in reproduction	gi|460395264|ref|XP_004243204.1|/0/PREDICTED: glycerol-3-phosphate acyltransferase 1-like [Solanum lycopersicum]
Solyc07g056610.1.1	Down	Down	1167	113.09	53.14	10.37	4.77	-1.120354723	1.35E-06	9.23E-06	181.28	12.24	16.03	1.1	-3.865198997	1.53E-39	2.95E-38	Carboxyl-terminal proteinase (AHRD V1 ***- B6SL47_MAIZE); contains Interpro domain(s) IPR004314 Protein of unknown function DUF239, plant	-	-	-	-	gi|460396417|ref|XP_004243770.1|/0/PREDICTED: uncharacterized protein LOC101248219 [Solanum lycopersicum]
Solyc07g056690.1.1	Down	Down	1203	137.78	27.36	12.24	2.38	-2.362570079	1.12E-19	2.08E-18	178.77	18.52	15.32	1.62	-3.241350579	6.15E-34	1.05E-32	Carboxyl-terminal peptidase (AHRD V1 ***- B6TV70_MAIZE); contains Interpro domain(s) IPR004314 Protein of unknown function DUF239, plant	-	-	-	-	gi|460396417|ref|XP_004243770.1|/4.50131e-132/PREDICTED: uncharacterized protein LOC101248219 [Solanum lycopersicum]
Solyc07g061710.1.1	Down	Down	972	52.44	1.84	5.81	0.2	-4.860466259	3.45E-15	5.08E-14	75.95	17.25	8.12	1.88	-2.110747066	7.39E-10	4.98E-09	Carboxyl-terminal proteinase (AHRD V1 ***- B6SXW9_MAIZE); contains Interpro domain(s) IPR004314 Protein of unknown function DUF239, plant	-	-	-	-	gi|460396417|ref|XP_004243770.1|/5.79125e-145/PREDICTED: uncharacterized protein LOC101248219 [Solanum lycopersicum]
Solyc07g061740.2.1	Down	Down	1647	54.94	4	3.54	0.25	-3.82374936	9.67E-13	1.23E-11	40	0	2.48	0.01	-7.95419631	1.29E-12	1.04E-11	Ankyrin repeat family protein-like (AHRD V1 **-- Q6ERI3_ORYSJ); contains Interpro domain(s) IPR002110 Ankyrin	K13118|1|2e-12|72.4|cre:CHLREDRAFT_17930|protein DGCR14;K06694|2|7e-07|53.9|zma:100284046|26S proteasome non-ATPase regulatory subunit 10	-	-	-	gi|460397534|ref|XP_004244322.1|/0/PREDICTED: ankyrin repeat-containing protein At5g02620-like isoform 2 [Solanum lycopersicum]
Solyc07g061950.2.1	Down	Down	2765	402.99	196	15.31	7.29	-1.070483563	1.83E-18	3.19E-17	1850.56	230.01	67.81	8.58	-2.982448492	0.00E-01	2.25E-306	Integral membrane single C2 domain protein (AHRD V1 **-- D7L359_ARALY); contains Interpro domain(s) IPR018029 C2 membrane targeting protein	-	GO:0016020//membrane	-	-	gi|460397512|ref|XP_004244311.1|/0/PREDICTED: C2 domain-containing protein At1g53590-like [Solanum lycopersicum]
Solyc07g062130.2.1	Down	Down	2300	284	62	13.01	2.78	-2.226464174	2.29E-36	7.80E-35	1317.97	76	58.22	3.42	-4.089446609	1.23E-288	1.30E-286	Dtdp-glucose 4 6-dehydratase (AHRD V1 *-** B8C5W5_THAPS); contains Interpro domain(s) IPR016040 NAD(P)-binding domain	K12450|1|0.0|1226|vvi:100260586|UDP-glucose 4,6-dehydratase [EC:4.2.1.76]	-	GO:0016616//oxidoreductase activity, acting on the CH-OH group of donors, NAD or NADP as acceptor;GO:0048037//cofactor binding;GO:0016836//hydro-lyase activity	GO:0009226//nucleotide-sugar biosynthetic process;GO:0051553;GO:0009734//auxin-activated signaling pathway;GO:0033692//cellular polysaccharide biosynthetic process	gi|460397482|ref|XP_004244296.1|/0/PREDICTED: probable rhamnose biosynthetic enzyme 1-like [Solanum lycopersicum]
Solyc07g062140.2.1	Down	Down	3224	108	41	3.51	1.3	-1.432959407	1.22E-08	1.08E-07	127	40	3.98	1.28	-1.636624621	1.32E-11	1.00E-10	Alpha alpha-trehalose-phosphate synthase (AHRD V1 **** D0NRZ0_PHYIN); contains Interpro domain(s) IPR012766 Alpha,alpha-trehalose-phosphate synthase	K16055|1|0.0|1476|pop:POPTR_828543|trehalose 6-phosphate synthase/phosphatase [EC:2.4.1.15 3.1.3.12]	-	GO:0035251//UDP-glucosyltransferase activity;GO:0019203//carbohydrate phosphatase activity	GO:0009756//carbohydrate mediated signaling;GO:0005991//trehalose metabolic process;GO:0007275//multicellular organismal development;GO:0003006//developmental process involved in reproduction;GO:0042546//cell wall biogenesis	gi|350538961|ref|NP_001234879.1|/0/trehalose-phosphate synthase 1 [Solanum lycopersicum]
Solyc07g062520.2.1	Down	Down	1661	99.34	9.79	6.34	0.61	-3.377601693	5.28E-21	1.04E-19	87.59	12.44	5.39	0.78	-2.788739244	3.67E-15	3.41E-14	Cytochrome P450	K15638|1|4e-128|456|ath:AT1G17060|cytochrome P450, family 72, subfamily C, polypeptide 1;K15639|3|4e-109|393|ath:AT2G26710|cytochrome P450, family 734, subfamily A, polypeptide 1 (PHYB activation tagged suppressor 1) [EC:1.14.-.-];K10717|5|5e-90|330|vvi:100258332|cytokinin trans-hydroxylase	-	-	-	gi|460397436|ref|XP_004244273.1|/0/PREDICTED: secologanin synthase-like [Solanum lycopersicum]
Solyc07g062530.2.1	Down	Down	3357	3479.1	1062.5	108.62	32.46	-1.742554863	0.00E-01	5.42E-306	2284.35	1060.13	68.79	32.49	-1.082203112	3.54E-97	1.47E-95	Phosphoenolpyruvate carboxylase 2 (AHRD V1 ***- Q9SCB2_SOLLC); contains Interpro domain(s) IPR015813 Pyruvate/Phosphoenolpyruvate kinase, catalytic core IPR001449 Phosphoenolpyruvate carboxylase	K01595|1|0.0|1637|vvi:100267525|phosphoenolpyruvate carboxylase [EC:4.1.1.31]	GO:0044424	GO:0046872//metal ion binding;GO:0004611//phosphoenolpyruvate carboxykinase activity;GO:0016628//oxidoreductase activity, acting on the CH-CH group of donors, NAD or NADP as acceptor	GO:0071704;GO:0009060//aerobic respiration;GO:0043648//dicarboxylic acid metabolic process	gi|460397432|ref|XP_004244271.1|/0/PREDICTED: phosphoenolpyruvate carboxylase-like [Solanum lycopersicum]
Solyc07g062700.2.1	Down	Down	2076	2998	419	152.38	20.84	-2.870246378	0	0	25934	211	1271.43	10.53	-6.915802788	0	0	Sodium/calcium exchanger family protein (AHRD V1 ***- D7KKF3_ARALY); contains Interpro domain(s) IPR004837 Sodium/calcium exchanger membrane region	K07300|1|5e-06|51.6|osa:4333044|Ca2+:H+ antiporter	GO:0005773//vacuole;GO:0031090//organelle membrane	GO:0046872//metal ion binding	-	gi|460397404|ref|XP_004244257.1|/0/PREDICTED: uncharacterized protein LOC101263533 [Solanum lycopersicum]
Solyc07g062740.2.1	Down	Down	1487	52	10	3.72	0.7	-2.409875794	2.10E-08	1.82E-07	33	8	2.27	0.56	-2.019193565	8.63E-05	0.000343377	Unknown Protein (AHRD V1)	-	-	-	-	gi|460397398|ref|XP_004244254.1|/0/PREDICTED: uncharacterized protein LOC101262637 [Solanum lycopersicum]
Solyc07g062820.1.1	Down	Down	1854	107	46	6.1	2.57	-1.247040883	3.14E-07	2.36E-06	81	36	4.46	2.02	-1.142688417	4.13E-05	0.000172477	Pentatricopeptide repeat protein PPR1106-17 (AHRD V1 ***- B6SWY6_MAIZE); contains Interpro domain(s) IPR002885 Pentatricopeptide repeat	K15271|1|1e-52|206|rcu:RCOM_1095670|ATP-dependent DNA helicase HFM1/MER3 [EC:3.6.4.12];K03798|4|9e-39|160|rcu:RCOM_0340700|cell division protease FtsH [EC:3.4.24.-]	GO:0043231//intracellular membrane-bounded organelle	-	-	gi|460397628|ref|XP_004244369.1|/0/PREDICTED: pentatricopeptide repeat-containing protein At4g18520-like [Solanum lycopersicum]
Solyc07g063320.2.1	Down	Down	1370	97	7	7.54	0.53	-3.830500259	4.43E-22	9.08E-21	46	10	3.45	0.76	-2.182525038	1.03E-06	5.22E-06	LanC-like protein 2 (AHRD V1 ***- B6TCV9_MAIZE); contains Interpro domain(s) IPR020464 LanC-like protein, eukaryotic	-	GO:0044425//membrane part	GO:0019840//isoprenoid binding	GO:0003006//developmental process involved in reproduction;GO:0009738//abscisic acid-activated signaling pathway	gi|460397314|ref|XP_004244212.1|/0/PREDICTED: lanC-like protein 2-like [Solanum lycopersicum]
Solyc07g063410.2.1	Down	Down	1406	235	42	17.79	3.11	-2.516080025	7.13E-35	2.31E-33	233	71	17.01	5.28	-1.687773306	7.18E-21	8.56E-20	NAC domain protein IPR003441 (AHRD V1 ***- B9HZY3_POPTR); contains Interpro domain(s) IPR003441 No apical meristem (NAM) protein	-	GO:0043231//intracellular membrane-bounded organelle	GO:0001071//nucleic acid binding transcription factor activity	GO:0009725//response to hormone;GO:0006950//response to stress;GO:0010467//gene expression	gi|460397296|ref|XP_004244203.1|/0/PREDICTED: NAC domain-containing protein 72-like [Solanum lycopersicum]
Solyc07g063520.2.1	Down	Down	1508	1300	565	91.58	38.95	-1.233409237	3.29E-70	2.00E-68	3312	626	225.05	43.3	-2.377806635	0	0	Transmembrane protein 34 (AHRD V1 ***- A5D9H3_BOVIN); contains Interpro domain(s) IPR005178 Protein of unknown function DUF300	-	-	-	-	gi|460397275|ref|XP_004244193.1|/9.9709e-151/PREDICTED: transmembrane protein 184C-like isoform 1 [Solanum lycopersicum]
Solyc07g063610.2.1	Down	Down	750	409	160	59.42	22.75	-1.38508206	1.73E-27	4.40E-26	1084	121	151.91	17.26	-3.137712474	1.32E-190	9.47E-189	Dynein light chain 2 cytoplasmic (AHRD V1 ***- C3KIM6_ANOFI); contains Interpro domain(s) IPR001372 Dynein light chain, type 1 and 2	K10418|1|1e-14|78.6|smo:SELMODRAFT_131219|dynein light chain LC8-type	GO:0015630//microtubule cytoskeleton	GO:0003774//motor activity	GO:0009987//cellular process	gi|460397258|ref|XP_004244185.1|/4.54405e-50/PREDICTED: dynein light chain LC6, flagellar outer arm-like [Solanum lycopersicum]
Solyc07g063620.2.1	Down	Down	1419	1676	710	125.67	52.1	-1.270285012	3.72E-94	3.00E-92	3078	592	222.61	43.58	-2.352780301	0	0	Uncharacterized secreted protein (AHRD V1 **-- B6TUX2_MAIZE); contains Interpro domain(s) IPR010634 Protein of unknown function DUF1223	-	-	-	-	gi|460397256|ref|XP_004244184.1|/2.76069e-147/PREDICTED: uncharacterized protein LOC101267253 [Solanum lycopersicum]
Solyc07g063740.2.1	Down	Down	3501	312	108	9.34	3.16	-1.563497992	3.28E-25	7.66E-24	190	80	5.48	2.35	-1.221515136	3.18E-11	2.36E-10	Ferredoxin-like (AHRD V1 ***- Q6EP30_ORYSJ)	K04733|1|6e-33|83.6|smo:SELMODRAFT_33807|interleukin-1 receptor-associated kinase 4 [EC:2.7.11.1]	-	GO:0005488//binding;GO:0004672//protein kinase activity	GO:0009987//cellular process	gi|460397608|ref|XP_004244359.1|/1.78905e-154/PREDICTED: G-type lectin S-receptor-like serine/threonine-protein kinase At4g27290-like [Solanum lycopersicum]
Solyc07g063750.2.1	Down	Down	2365	408	167	18.16	7.28	-1.318753847	1.38E-25	3.26E-24	246	114	10.56	4.98	-1.084392187	6.62E-12	5.16E-11	Serine/threonine-protein kinase receptor (AHRD V1 **** B6U2B7_MAIZE); contains Interpro domain(s) IPR002290 Serine/threonine protein kinase	K04733|1|1e-56|219|smo:SELMODRAFT_33807|interleukin-1 receptor-associated kinase 4 [EC:2.7.11.1];K13430|3|3e-54|211|zma:100283091|serine/threonine-protein kinase PBS1 [EC:2.7.11.1]	-	GO:0004672//protein kinase activity;GO:0000166//nucleotide binding	GO:0009987//cellular process	gi|460397608|ref|XP_004244359.1|/0/PREDICTED: G-type lectin S-receptor-like serine/threonine-protein kinase At4g27290-like [Solanum lycopersicum]
Solyc07g063820.2.1	Down	Down	2805	42	10	1.57	0.37	-2.085167383	3.83E-06	2.45E-05	33.89	4	1.22	0.15	-3.023846742	7.82E-07	4.00E-06	Serine/threonine-protein kinase receptor (AHRD V1 **** B6U2B7_MAIZE); contains Interpro domain(s) IPR002290 Serine/threonine protein kinase	K04733|1|5e-57|221|smo:SELMODRAFT_33807|interleukin-1 receptor-associated kinase 4 [EC:2.7.11.1];K13430|4|6e-55|214|osa:4329463|serine/threonine-protein kinase PBS1 [EC:2.7.11.1]	-	GO:0004672//protein kinase activity;GO:0000166//nucleotide binding	GO:0009987//cellular process	gi|460397220|ref|XP_004244166.1|/0/PREDICTED: G-type lectin S-receptor-like serine/threonine-protein kinase At4g27290-like [Solanum lycopersicum]
Solyc07g063880.2.1	Down	Down	2000	122	39	6.44	2.01	-1.679865187	9.63E-12	1.14E-10	83	29	4.23	1.5	-1.495695163	3.55E-07	1.88E-06	Beta-glucosidase (AHRD V1 ***- D3YJ59_VITVI); contains Interpro domain(s) IPR001360 Glycoside hydrolase, family 1	K01188|1|5e-178|622|rcu:RCOM_1621030|beta-glucosidase [EC:3.2.1.21]	GO:0005618//cell wall	GO:0043167//ion binding;GO:0015926//glucosidase activity	GO:0044238	gi|460397222|ref|XP_004244167.1|/0/PREDICTED: putative beta-glucosidase 41-like [Solanum lycopersicum]
Solyc07g063960.2.1	Down	Down	882	254	78	31.14	9.36	-1.734188509	6.26E-24	1.39E-22	296	116	35	13.96	-1.326055981	1.01E-18	1.10E-17	50S ribosomal protein L24 (AHRD V1 ***- B4FTJ3_MAIZE); contains Interpro domain(s) IPR003256 Ribosomal protein L24	K02895|1|2e-64|244|vvi:100250357|large subunit ribosomal protein L24	GO:0009532//plastid stroma;GO:0030529//ribonucleoprotein complex	GO:0003723//RNA binding;GO:0005198//structural molecule activity	GO:0010467//gene expression	gi|460397216|ref|XP_004244164.1|/6.34918e-84/PREDICTED: 50S ribosomal protein L24, chloroplastic-like [Solanum lycopersicum]
Solyc07g064350.1.1	Down	Down	1857	64	16	3.64	0.89	-2.032061209	2.11E-08	1.83E-07	111	43	6.1	2.4	-1.345774837	5.10E-08	2.94E-07	Protein KRI1 homolog (AHRD V1 *--- KRI1_BOVIN); contains Interpro domain(s) IPR007851 KRR1 interacting protein 1, subgroup	K14786|1|2e-88|325|vvi:100240980|protein KRI1	-	-	-	gi|460397156|ref|XP_004244134.1|/0/PREDICTED: protein KRI1 homolog [Solanum lycopersicum]
Solyc07g064620.1.1	Down	Down	339	452	209	154.9	70.09	-1.144056615	8.11E-23	1.71E-21	637	202	210.55	67.96	-1.631405118	9.20E-52	2.21E-50	Translation initiation factor SUI1 (AHRD V1 **** A4QR10_MAGGR); contains Interpro domain(s) IPR005874 Eukaryotic translation initiation factor SUI1	K03113|1|9e-56|212|vvi:100243506|translation initiation factor 1	-	GO:0008135//translation factor activity, nucleic acid binding	GO:0006412//translation	gi|460397120|ref|XP_004244116.1|/7.804e-59/PREDICTED: protein translation factor SUI1 homolog isoform 1 [Solanum lycopersicum]
Solyc07g064790.2.1	Down	Down	794	485	0	66.37	0.01	-12.69631556	4.79E-149	6.25E-147	173	0	22.84	0.01	-11.15734694	3.70E-52	8.96E-51	Unknown Protein (AHRD V1)	-	-	-	-	gi|460397092|ref|XP_004244102.1|/3.66653e-24/PREDICTED: uncharacterized protein LOC101268887 [Solanum lycopersicum]
Solyc07g065290.2.1	Down	Down	2091	228	6	11.5	0.3	-5.26052755	7.02E-61	3.77E-59	191	0	9.3	0.01	-9.861086906	1.65E-57	4.33E-56	Zinc finger CCCH domain-containing protein 18 (AHRD V1 ***- C3H18_ARATH); contains Interpro domain(s) IPR000571 Zinc finger, CCCH-type	-	-	GO:0005488//binding	-	gi|460396986|ref|XP_004244050.1|/0/PREDICTED: zinc finger CCCH domain-containing protein 18-like [Solanum lycopersicum]
Solyc07g065490.2.1	Down	Down	2459	633	99	27.09	4.15	-2.706577152	6.63E-99	5.55E-97	727	145	30.01	6.09	-2.300929186	6.27E-92	2.47E-90	Dek protein (AHRD V1 *--- B6SWA1_MAIZE); contains Interpro domain(s) IPR014876 DEK, C-terminal	K15400|1|4e-47|188|vvi:100245819|omega-hydroxypalmitate O-feruloyl transferase [EC:2.3.1.188]	-	-	-	gi|460396970|ref|XP_004244042.1|/1.99847e-141/PREDICTED: uncharacterized protein LOC101250613 [Solanum lycopersicum]
Solyc07g065810.2.1	Down	Down	1283	123	13	10.23	1.06	-3.270669975	2.01E-24	4.55E-23	56	15	4.49	1.22	-1.879834297	9.41E-07	4.78E-06	RING finger family protein (AHRD V1 ***- D6RU92_SILLA); contains Interpro domain(s) IPR018957 Zinc finger, C3HC4 RING-type	K13148|1|7e-23|106|rcu:RCOM_0598050|integrator complex subunit 11 [EC:3.1.27.-];K15692|3|8e-11|66.6|smo:SELMODRAFT_66937|E3 ubiquitin-protein ligase RNF13 [EC:6.3.2.19];K05283|5|2e-09|62.0|aly:ARALYDRAFT_354960|phosphatidylinositol glycan, class W [EC:2.3.-.-]	GO:0009536//plastid	GO:0046914//transition metal ion binding	-	gi|460396934|ref|XP_004244025.1|/0/PREDICTED: E3 ubiquitin-protein ligase At4g11680-like [Solanum lycopersicum]
Solyc07g065820.2.1	Down	Down	880	136	64	16.71	7.7	-1.117781382	1.24E-07	9.79E-07	187	86	22.17	10.38	-1.094802327	1.62E-09	1.06E-08	Calcineurin B (AHRD V1 ***- Q8L7F6_PEA); contains Interpro domain(s) IPR015757 Calcineurin B protein	K06268|1|2e-111|400|mtr:MTR_5g096420|protein phosphatase 3, regulatory subunit	-	GO:0046872//metal ion binding	-	gi|356582328|ref|NP_001239046.1|/2.23217e-121/calcineurin B-like 2 [Solanum lycopersicum]
Solyc07g065870.2.1	Down	Down	1284	23	1	1.91	0.08	-4.577428828	1.20E-06	8.30E-06	27	1	2.16	0.08	-4.754887502	1.41E-07	7.80E-07	Regulatory protein RecX (AHRD V1 *-*- B6TKG2_MAIZE); contains Interpro domain(s) IPR003783 Regulatory protein RecX	-	-	-	GO:0006281//DNA repair	gi|460396928|ref|XP_004244022.1|/9.46842e-168/PREDICTED: regulatory protein RecX-like [Solanum lycopersicum]
Solyc07g065990.1.1	Down	Down	642	172	11	29.45	1.84	-4.000489963	2.21E-39	8.09E-38	70	12	11.56	2.02	-2.5167142	3.98E-11	2.93E-10	Unknown Protein (AHRD V1); contains Interpro domain(s) IPR000136 Oleosin	-	-	-	-	-
Solyc07g066080.2.1	Down	Down	656	61	25	10.21	4.09	-1.319810118	5.94E-05	0.000308582	72	31	11.62	5.09	-1.190872507	6.73E-05	0.00027286	Ubiquitin-conjugating enzyme E2 10 (AHRD V1 **** UBC10_ARATH); contains Interpro domain(s) IPR000608 Ubiquitin-conjugating enzyme, E2	K06689|1|3e-81|299|zma:100281830|ubiquitin-conjugating enzyme E2 D/E [EC:6.3.2.19]	GO:0016020//membrane	GO:0019787//small conjugating protein transferase activity;GO:0032559	GO:0019941//modification-dependent protein catabolic process;GO:0032446//protein modification by small protein conjugation	gi|460396894|ref|XP_004244005.1|/2.19356e-84/PREDICTED: ubiquitin-conjugating enzyme E2 28-like [Solanum lycopersicum]
Solyc07g066550.2.1	Down	Down	3122	36	5	1.21	0.16	-2.918863237	3.11E-07	2.34E-06	24	4	0.78	0.13	-2.584962501	0.000124456	0.000485278	Receptor like kinase, RLK	K04733|1|2e-70|266|smo:SELMODRAFT_159261|interleukin-1 receptor-associated kinase 4 [EC:2.7.11.1];K13416|4|1e-66|253|ath:AT4G33430|brassinosteroid insensitive 1-associated receptor kinase 1 [EC:2.7.10.1 2.7.11.1]	GO:0016020//membrane	GO:0004674//protein serine/threonine kinase activity	-	gi|460396832|ref|XP_004243974.1|/0/PREDICTED: probable LRR receptor-like serine/threonine-protein kinase At1g56130-like [Solanum lycopersicum]
Solyc08g005050.2.1	Down	Down	1700	142	72	8.85	4.39	-1.011456515	6.52E-07	4.69E-06	412	67	24.76	4.1	-2.5943155	1.41E-60	3.88E-59	Transcription factor (AHRD V1 *--* Q9M4A8_MAIZE); contains Interpro domain(s) IPR001092 Basic helix-loop-helix dimerisation region bHLH	K13422|1|2e-61|234|vvi:100250607|transcription factor MYC2	-	-	-	gi|460397672|ref|XP_004244391.1|/2.53365e-105/PREDICTED: transcription factor MYC2-like [Solanum lycopersicum]
Solyc08g005420.2.1	Down	Down	1710	89	20	5.51	1.21	-2.187045271	3.97E-12	4.83E-11	87	37	5.2	2.25	-1.208586622	9.10E-06	4.12E-05	WD repeat-containing protein 5 homolog (AHRD V1 *--- WDR5_DICDI); contains Interpro domain(s) IPR017986 WD40 repeat, region	K03363|1|0.0|641|pop:POPTR_571123|cell division cycle 20, cofactor of APC complex	-	-	GO:0009987//cellular process	gi|283837099|emb|CBH19894.1|/0/cell division control 20 [Solanum lycopersicum var. cerasiforme]
Solyc08g005560.2.1	Down	Down	1589	77	27	5.14	1.76	-1.546192931	3.65E-07	2.73E-06	53	18	3.41	1.18	-1.53098488	3.52E-05	0.000148367	Binding protein (AHRD V1 ***- D7MGU4_ARALY)	-	-	-	-	gi|460397755|ref|XP_004244432.1|/0/PREDICTED: uncharacterized protein LOC101248222 isoform 2 [Solanum lycopersicum]
Solyc08g005610.2.1	Down	Down	1672	619.68	283.13	39.28	17.56	-1.161502085	2.55E-31	7.34E-30	1413.93	486.56	86.44	30.28	-1.513333867	3.00E-101	1.30E-99	Cytochrome P450	K09843|1|0.0|743|vvi:100264783|(+)-abscisic acid 8'-hydroxylase [EC:1.14.13.93]	-	GO:0016709//oxidoreductase activity, acting on paired donors, with incorporation or reduction of molecular oxygen, NAD(P)H as one donor, and incorporation of one atom of oxygen;GO:0005506//iron ion binding	GO:0006952//defense response;GO:0003006//developmental process involved in reproduction;GO:0006714//sesquiterpenoid metabolic process;GO:0009416//response to light stimulus	gi|460397763|ref|XP_004244436.1|/0/PREDICTED: abscisic acid 8'-hydroxylase 1-like [Solanum lycopersicum]
Solyc08g007210.2.1	Down	Down	1226	68	31	5.93	2.64	-1.167494175	0.000118332	0.000577709	141	33	11.85	2.82	-2.071119991	6.63E-17	6.68E-16	Hydroxycinnamoyl CoA shikimate/quinate hydroxycinnamoyltransferase-like protein (AHRD V1 *--- B9IAS9_POPTR); contains Interpro domain(s) IPR003480 Transferase	K13065|1|1e-09|62.8|ath:AT5G48930|shikimate O-hydroxycinnamoyltransferase [EC:2.3.1.133]	-	GO:0003824//catalytic activity	-	gi|460398011|ref|XP_004244558.1|/0/PREDICTED: uncharacterized protein LOC101261250 [Solanum lycopersicum]
Solyc08g007240.2.1	Down	Down	1614	62	15.63	4.07	1	-2.025028794	2.19E-08	1.90E-07	43	11	2.73	0.71	-1.943010021	1.16E-05	5.18E-05	Hydrolase NUDIX family protein (AHRD V1 **-- Q2A9R5_BRAOL); contains Interpro domain(s) IPR000086 NUDIX hydrolase domain	-	GO:0044444;GO:0043231//intracellular membrane-bounded organelle	GO:0003824//catalytic activity	GO:0006950//response to stress	gi|460398013|ref|XP_004244559.1|/0/PREDICTED: nudix hydrolase 8-like [Solanum lycopersicum]
Solyc08g007820.1.1	Down	Down	735	210	2	31.17	0.29	-6.747961444	3.48E-61	1.88E-59	1580	7	226.17	1.02	-7.792694615	0	0	Ethylene-responsive transcription factor 10 (AHRD V1 *-** ERF77_ARATH); contains Interpro domain(s) IPR001471 Pathogenesis-related transcriptional factor and ERF, DNA-binding	K09286|1|4e-33|139|ath:AT4G25470|EREBP-like factor	-	-	-	gi|460398095|ref|XP_004244599.1|/2.27195e-70/PREDICTED: dehydration-responsive element-binding protein 1F-like [Solanum lycopersicum]
Solyc08g007830.1.1	Down	Down	690	25	0	3.97	0.01	-8.632995197	2.24E-08	1.94E-07	218	0	33.35	0.01	-11.70347105	1.55E-65	4.54E-64	Ethylene-responsive transcription factor 10 (AHRD V1 *-** ERF77_ARATH); contains Interpro domain(s) IPR001471 Pathogenesis-related transcriptional factor and ERF, DNA-binding	K09286|1|2e-29|127|ath:AT4G25480|EREBP-like factor	-	-	-	gi|460398095|ref|XP_004244599.1|/4.12579e-100/PREDICTED: dehydration-responsive element-binding protein 1F-like [Solanum lycopersicum]
Solyc08g013760.1.1	Down	Down	633	27.94	4.2	4.86	0.71	-2.775065384	1.48E-05	8.53E-05	44.14	10.07	7.4	1.72	-2.105116706	2.79E-06	1.34E-05	F-box family protein (AHRD V1 ***- B9GFH4_POPTR); contains Interpro domain(s) IPR001810 Cyclin-like F-box	-	-	-	-	gi|460398375|ref|XP_004244737.1|/8.31641e-118/PREDICTED: F-box/FBD/LRR-repeat protein At3g52680-like isoform 1 [Solanum lycopersicum]
Solyc08g014000.2.1	Down	Down	2940	20538.06	4660.42	733.28	162.82	-2.171086267	0	0	27420.1	10535.6	944.26	369.3	-1.354390895	0	0	Lipoxygenase (AHRD V1 **** Q43190_SOLTU); contains Interpro domain(s) IPR001246 Lipoxygenase, plant	K15718|1|0.0|1283|vvi:100232917|linoleate 9S-lipoxygenase [EC:1.13.11.58]	GO:0044424	GO:0046914//transition metal ion binding;GO:0016702//oxidoreductase activity, acting on single donors with incorporation of molecular oxygen, incorporation of two atoms of oxygen	GO:0006633//fatty acid biosynthetic process	gi|350539986|ref|NP_001234856.1|/0/linoleate 9S-lipoxygenase A [Solanum lycopersicum]
Solyc08g015710.1.1	Down	Down	1386	23	1	1.77	0.08	-4.46760555	1.20E-06	8.30E-06	23	1	1.7	0.08	-4.409390936	1.89E-06	9.23E-06	F-box family protein (AHRD V1 ***- B9GFH4_POPTR); contains Interpro domain(s) IPR001810 Cyclin-like F-box	-	-	-	-	gi|460397720|ref|XP_004244415.1|/5.70749e-97/PREDICTED: putative F-box/LRR-repeat protein At3g28410-like isoform 1 [Solanum lycopersicum]
Solyc08g016410.1.1	Down	Down	438	112	30	28.92	7.58	-1.931797799	6.26E-13	8.09E-12	93	34	23.16	8.62	-1.425875479	1.83E-07	1.00E-06	Unknown Protein (AHRD V1)	-	-	-	-	-
Solyc08g016440.2.1	Down	Down	763	45	14	6.42	1.95	-1.719099173	2.94E-05	0.000161255	391	21	53.81	2.94	-4.193986247	2.40E-88	9.08E-87	Unknown Protein (AHRD V1)	-	-	-	-	-
Solyc08g023440.2.1	Down	Down	2641	591	265	23.52	10.32	-1.188445089	4.48E-31	1.28E-29	1159	303	44.49	11.84	-1.909812018	5.23E-115	2.48E-113	Early-responsive to dehydration 4 (AHRD V1 **-- D7KET4_ARALY); contains Interpro domain(s) IPR003864 Protein of unknown function DUF221	K03021|1|2e-06|53.1|ota:Ot01g06000|DNA-directed RNA polymerase III subunit RPC2 [EC:2.7.7.6]	GO:0031410//cytoplasmic vesicle;GO:0031090//organelle membrane;GO:0009536//plastid	-	-	gi|460398637|ref|XP_004244862.1|/0/PREDICTED: uncharacterized membrane protein C24H6.13-like [Solanum lycopersicum]
Solyc08g029090.2.1	Down	Down	1982	22	1	1.17	0.05	-4.548436625	2.34E-06	1.55E-05	19	2	0.98	0.1	-3.292781749	0.000141503	0.000545059	B3 domain-containing protein At3g18960 (AHRD V1 *-*- Y3896_ARATH); contains Interpro domain(s) IPR003340 Transcriptional factor B3	-	-	-	-	gi|460398701|ref|XP_004244892.1|/0/PREDICTED: uncharacterized protein LOC101264140 [Solanum lycopersicum]
Solyc08g044260.2.1	Down	Down	1981	86.98	37.73	4.64	1.97	-1.235929176	4.69E-06	2.96E-05	93.01	45.55	4.78	2.38	-1.006049045	6.06E-05	0.000246684	CER1 (AHRD V1 **-- B6TFH3_MAIZE); contains Interpro domain(s) IPR006694 Fatty acid hydroxylase	K15404|1|0.0|766|vvi:100250668|aldehyde decarbonylase [EC:4.1.99.5]	GO:0016020//membrane	-	GO:0008152//metabolic process	gi|460378168|ref|XP_004234847.1|/0/PREDICTED: protein ECERIFERUM 1-like [Solanum lycopersicum]
Solyc08g062580.1.1	Down	Down	1647	26.31	0	1.69	0.01	-7.400879436	1.11E-08	9.92E-08	18.28	0	1.13	0.01	-6.820178962	4.49E-06	2.11E-05	Pentatricopeptide repeat-containing protein (AHRD V1 ***- D7M3D7_ARALY); contains Interpro domain(s) IPR002885 Pentatricopeptide repeat	K15078|1|2e-119|427|vvi:100250139|structure-specific endonuclease subunit SLX1 [EC:3.6.1.-];K15271|3|2e-70|265|rcu:RCOM_1095670|ATP-dependent DNA helicase HFM1/MER3 [EC:3.6.4.12]	GO:0044464	-	-	gi|460390050|ref|XP_004240655.1|/0/PREDICTED: pentatricopeptide repeat-containing protein At1g74630-like [Solanum lycopersicum]
Solyc08g063040.2.1	Down	Down	1734	1095	409	66.87	24.44	-1.452114832	7.50E-76	5.02E-74	1149	545	67.68	32.68	-1.050321585	1.56E-47	3.47E-46	Zinc finger protein (AHRD V1 *-*- Q9LVQ7_ARATH); contains Interpro domain(s) IPR007087 Zinc finger, C2H2-type	-	-	-	-	gi|460399121|ref|XP_004245090.1|/0/PREDICTED: zinc finger protein NUTCRACKER-like [Solanum lycopersicum]
Solyc08g066310.1.1	Down	Down	2517	56	12	2.34	0.49	-2.255654875	2.27E-08	1.96E-07	107	22	4.31	0.9	-2.259690963	1.67E-14	1.50E-13	Receptor like kinase, RLK	K00924|1|4e-151|533|ath:AT5G25930|[EC:2.7.1.-]	GO:0016020//membrane	GO:0016772//transferase activity, transferring phosphorus-containing groups	-	gi|460399727|ref|XP_004245388.1|/0/PREDICTED: leucine-rich repeat receptor protein kinase EXS-like [Solanum lycopersicum]
Solyc08g066360.2.1	Down	Down	2077	89	31	4.52	1.54	-1.553392422	3.86E-08	3.22E-07	141	28	6.91	1.4	-2.303258883	3.89E-19	4.31E-18	Malic enzyme (AHRD V1 ***- B9RKI6_RICCO); contains Interpro domain(s) IPR012302 Malic enzyme, NAD-binding	K00029|1|0.0|998|mtr:MTR_8g102620|malate dehydrogenase (oxaloacetate-decarboxylating)(NADP+) [EC:1.1.1.40]	-	GO:0016615//malate dehydrogenase activity;GO:0000166//nucleotide binding;GO:0043169//cation binding	GO:0043648//dicarboxylic acid metabolic process	gi|460399237|ref|XP_004245148.1|/0/PREDICTED: NADP-dependent malic enzyme-like [Solanum lycopersicum]
Solyc08g067030.2.1	Down	Down	1456	46	10	3.36	0.71	-2.242570303	4.97E-07	3.64E-06	25	3	1.76	0.22	-3	1.86E-05	8.12E-05	Os01g0611000 protein (Fragment) (AHRD V1 ***- Q0JLB5_ORYSJ); contains Interpro domain(s) IPR006946 Protein of unknown function DUF642	-	GO:0005618//cell wall	-	GO:0009628//response to abiotic stimulus	gi|460399325|ref|XP_004245192.1|/0/PREDICTED: uncharacterized protein LOC101262737 [Solanum lycopersicum]
Solyc08g069110.2.1	Down	Down	2080	228	11	11.57	0.55	-4.394813436	3.26E-55	1.57E-53	68	0	3.33	0.01	-8.379378367	6.12E-21	7.31E-20	Dtdp-glucose 4 6-dehydratase (AHRD V1 *-*- B8C5W5_THAPS); contains Interpro domain(s) IPR016040 NAD(P)-binding domain	K12450|1|0.0|1117|vvi:100253745|UDP-glucose 4,6-dehydratase [EC:4.2.1.76]	-	GO:0016857//racemase and epimerase activity, acting on carbohydrates and derivatives;GO:0016616//oxidoreductase activity, acting on the CH-OH group of donors, NAD or NADP as acceptor;GO:0048037//cofactor binding;GO:0016836//hydro-lyase activity	GO:0010191;GO:0009226//nucleotide-sugar biosynthetic process;GO:0051553;GO:0003006//developmental process involved in reproduction;GO:0009734//auxin-activated signaling pathway;GO:0033692//cellular polysaccharide biosynthetic process	gi|225464343|ref|XP_002271970.1|/0/PREDICTED: probable rhamnose biosynthetic enzyme 1 [Vitis vinifera]
Solyc08g074480.1.1	Down	Down	396	6556	2841	1890.48	801.65	-1.237708187	0	0	6929	3069	1927.16	868.83	-1.14933053	0	0	Cortical cell-delineating protein (AHRD V1 **-- B6UGA2_MAIZE); contains Interpro domain(s) IPR013770 Plant lipid transfer protein and hydrophobic protein, helical	-	GO:0009534//chloroplast thylakoid	GO:0005488//binding	GO:0010876//lipid localization	gi|460401101|ref|XP_004246067.1|/3.18311e-44/PREDICTED: 14 kDa proline-rich protein DC2.15-like [Solanum lycopersicum]
Solyc08g075150.2.1	Down	Down	1243	38	6	3.27	0.5	-2.709290636	3.75E-07	2.80E-06	48	8	3.98	0.67	-2.57053543	3.87E-08	2.25E-07	Genomic DNA chromosome 5 TAC clone K9E15 (AHRD V1 *-*- Q9FH79_ARATH)	-	-	-	-	gi|460401011|ref|XP_004246023.1|/0/PREDICTED: uncharacterized protein LOC101256209 [Solanum lycopersicum]
Solyc08g075460.2.1	Down	Down	1552	51.02	7	3.49	0.47	-2.892494375	8.25E-10	8.23E-09	48	17	3.17	1.14	-1.475449016	0.000134366	0.000520955	Nodulin-like protein (AHRD V1 ***- Q9FHJ9_ARATH); contains Interpro domain(s) IPR000620 Protein of unknown function DUF6, transmembrane	-	-	-	-	gi|460400979|ref|XP_004246007.1|/1.13879e-173/PREDICTED: auxin-induced protein 5NG4-like [Solanum lycopersicum]
Solyc08g075540.2.1	Down	Down	1482	1516	645	108.72	45.26	-1.264308872	1.05E-84	7.82E-83	3257	567	225.29	39.92	-2.496599652	0	0	Alternative oxidase (AHRD V1 **** Q84V47_SOLLC); contains Interpro domain(s) IPR002680 Alternative oxidase	K00540|1|6e-135|479|ath:AT3G22370|[EC:1.-.-.-]	GO:0019866//organelle inner membrane;GO:0043231//intracellular membrane-bounded organelle;GO:0031224//intrinsic component of membrane	GO:0043169//cation binding;GO:0016682//oxidoreductase activity, acting on diphenols and related substances as donors, oxygen as acceptor	GO:0051234//establishment of localization;GO:0032501//multicellular organismal process;GO:0006950//response to stress;GO:0007165//signal transduction;GO:0015980//energy derivation by oxidation of organic compounds	gi|350539075|ref|NP_001234117.1|/0/alternative oxidase 1a [Solanum lycopersicum]
Solyc08g076490.2.1	Down	Down	1468	72	22	5.21	1.56	-1.739737343	8.26E-08	6.63E-07	70	18	4.89	1.28	-1.933690655	2.05E-08	1.22E-07	Protein kinase-like protein (AHRD V1 ***- Q9SND6_ARATH); contains Interpro domain(s) IPR002290 Serine/threonine protein kinase	K13448|1|7e-70|263|pop:POPTR_813332|calcium-binding protein CML	GO:0005773//vacuole	GO:0046872//metal ion binding;GO:0016628//oxidoreductase activity, acting on the CH-CH group of donors, NAD or NADP as acceptor	GO:0006811//ion transport;GO:0008152//metabolic process	gi|460400934|ref|XP_004245986.1|/1.67612e-78/PREDICTED: probable calcium-binding protein CML17-like isoform 1 [Solanum lycopersicum]
Solyc08g076880.2.1	Down	Down	839	221	112	28.55	14.16	-1.01166948	5.10E-10	5.21E-09	253	97	31.52	12.3	-1.357609219	9.24E-17	9.27E-16	Unknown Protein (AHRD V1)	-	-	-	-	gi|460400758|ref|XP_004245899.1|/3.23649e-74/PREDICTED: uncharacterized protein LOC101244894 [Solanum lycopersicum]
Solyc08g076910.2.1	Down	Down	2639	87	31	3.47	1.21	-1.519928615	8.79E-08	7.04E-07	99	48	3.8	1.88	-1.015266757	3.64E-05	0.000153134	Ubiquitin carboxyl-terminal hydrolase (AHRD V1 ***- B9N2M4_POPTR); contains Interpro domain(s) IPR001394 Peptidase C19, ubiquitin carboxyl-terminal hydrolase 2	K12493|1|2e-158|558|vvi:100252326|ADP-ribosylation factor GTPase-activating protein 2/3;K11855|3|6e-66|251|ppp:PHYPADRAFT_32478|ubiquitin carboxyl-terminal hydrolase 36/42 [EC:3.1.2.15]	-	GO:0008234//cysteine-type peptidase activity	-	gi|460400754|ref|XP_004245897.1|/0/PREDICTED: ubiquitin carboxyl-terminal hydrolase 21-like [Solanum lycopersicum]
Solyc08g076970.2.1	Down	Down	1276	967.31	59.87	80.9	4.9	-4.045286048	4.26E-217	8.35E-215	717.54	55.62	57.88	4.57	-3.662798851	9.87E-146	5.77E-144	Acetylornithine deacetylase or succinyl-diaminopimelate desuccinylase (AHRD V1 **-- D4MFM7_9ENTE); contains Interpro domain(s) IPR011650 Peptidase M20, dimerisation	K01438|1|2e-179|626|vvi:100252374|acetylornithine deacetylase [EC:3.5.1.16]	-	GO:0070011//peptidase activity, acting on L-amino acid peptides;GO:0016811//hydrolase activity, acting on carbon-nitrogen (but not peptide) bonds, in linear amides	-	gi|460400744|ref|XP_004245892.1|/0/PREDICTED: acetylornithine deacetylase-like [Solanum lycopersicum]
Solyc08g077560.2.1	Down	Down	1896	342	95	19.07	5.18	-1.880280841	3.45E-35	1.13E-33	2635	82.03	141.69	4.49	-4.979878686	0	0	ATP binding / serine-threonine kinase (AHRD V1 **** C5DB71_VITVI); contains Interpro domain(s) IPR002290 Serine/threonine protein kinase	K00924|1|3e-127|454|aly:ARALYDRAFT_494273|[EC:2.7.1.-];K05658|5|5e-90|330|vvi:100262734|ATP-binding cassette, subfamily B (MDR/TAP), member 1	-	GO:0004713//protein tyrosine kinase activity;GO:0032559	GO:0006464//cellular protein modification process	gi|460400640|ref|XP_004245841.1|/0/PREDICTED: probable receptor-like protein kinase At5g47070-like [Solanum lycopersicum]
Solyc08g077780.2.1	Down	Down	1505	467	237	32.97	16.37	-1.010099565	1.73E-19	3.20E-18	677	287	46.1	19.89	-1.212723474	1.06E-35	1.91E-34	Serine/threonine protein kinase (AHRD V1 **** Q0PL87_CAMSI); contains Interpro domain(s) IPR015740 Plant protein serine/threonine kinase-like	K14498|1|8e-149|525|pop:POPTR_743265|serine/threonine-protein kinase SRK2 [EC:2.7.11.1]	-	GO:0004672//protein kinase activity;GO:0032559	GO:0006464//cellular protein modification process	gi|460400623|ref|XP_004245833.1|/5.23629e-176/PREDICTED: serine/threonine-protein kinase SAPK3-like [Solanum lycopersicum]
Solyc08g078160.2.1	Down	Down	725	353	1	53.15	0.15	-8.468963381	2.00E-106	1.83E-104	102	5	14.81	0.74	-4.32290256	1.67E-24	2.24E-23	Oleosin (AHRD V1 ***- Q2TM28_COFCA); contains Interpro domain(s) IPR000136 Oleosin	-	GO:0044464	-	-	gi|460400571|ref|XP_004245807.1|/2.61533e-47/PREDICTED: oleosin 18.5 kDa-like [Solanum lycopersicum]
Solyc08g078670.2.1	Down	Down	1741	68	22	4.14	1.31	-1.660063956	4.83E-07	3.55E-06	57	14	3.34	0.84	-1.99138687	2.41E-07	1.30E-06	Aspartyl protease (AHRD V1 **-- B8YIB7_MIRJA); contains Interpro domain(s) IPR001461 Peptidase A1	K00924|1|7e-06|50.8|ath:AT5G22850|[EC:2.7.1.-]	GO:0005618//cell wall	-	-	gi|460400483|ref|XP_004245764.1|/0/PREDICTED: aspartic proteinase nepenthesin-1-like [Solanum lycopersicum]
Solyc08g078890.1.1	Down	Down	879	129	0	15.87	0.01	-10.63208641	3.52E-40	1.33E-38	33	0	3.92	0.01	-8.614709844	1.56E-10	1.10E-09	At2g10940-like protein (Fragment) (AHRD V1 *-*- B3SKI0_ARAHA); contains Interpro domain(s) IPR013770 Plant lipid transfer protein and hydrophobic protein, helical	-	-	-	-	gi|460400457|ref|XP_004245751.1|/3.20264e-27/PREDICTED: uncharacterized protein LOC101251115 [Solanum lycopersicum]
Solyc08g079090.2.1	Down	Down	2275	142	67	6.58	3.04	-1.11401626	7.12E-08	5.75E-07	1176	45	52.53	2.05	-4.67944577	1.41E-281	1.45E-279	Laccase-22 (AHRD V1 **-- LAC22_ORYSJ); contains Interpro domain(s) IPR001117 Multicopper oxidase, type 1	K00423|1|4e-136|483|ath:AT1G55570|L-ascorbate oxidase [EC:1.10.3.3]	GO:0005618//cell wall;GO:0031225//anchored component of membrane;GO:0031090//organelle membrane;GO:0005576//extracellular region	GO:0046914//transition metal ion binding;GO:0016682//oxidoreductase activity, acting on diphenols and related substances as donors, oxygen as acceptor	GO:0009826//unidimensional cell growth;GO:0008152//metabolic process	gi|460400431|ref|XP_004245738.1|/0/PREDICTED: monocopper oxidase-like protein SKU5-like [Solanum lycopersicum]
Solyc08g079160.2.1	Down	Down	1563	242	0	16.43	0.01	-10.68211676	9.78E-75	6.35E-73	82	0	5.37	0.01	-9.068778278	4.21E-25	5.74E-24	Vacuolar-processing enzyme (AHRD V1 **-- B9RBP3_RICCO); contains Interpro domain(s) IPR001096 Peptidase C13, legumain	K01369|1|0.0|651|mtr:MTR_4g101730|legumain [EC:3.4.22.34]	-	GO:0004175//endopeptidase activity	GO:0016485//protein processing	gi|460400421|ref|XP_004245733.1|/0/PREDICTED: vacuolar-processing enzyme-like [Solanum lycopersicum]
Solyc08g079250.2.1	Down	Down	2843	234.95	80.18	8.68	2.9	-1.581642142	1.37E-19	2.55E-18	258.75	95.75	9.22	3.47	-1.409831088	4.38E-18	4.63E-17	Lipid transfer protein (AHRD V1 *-** O22110_PICAB); contains Interpro domain(s) IPR003612 Plant lipid transfer protein/seed storage/trypsin-alpha amylase inhibitor	K09560|1|9e-11|67.8|gmx:100816488|suppressor of tumorigenicity protein 13	-	-	-	gi|460400403|ref|XP_004245724.1|/9.79987e-63/PREDICTED: lipid transfer-like protein VAS-like isoform 1 [Solanum lycopersicum]
Solyc08g079460.2.1	Down	Down	2550	188	66	7.75	2.66	-1.542770065	1.61E-15	2.43E-14	153	44	6.09	1.78	-1.774564987	4.30E-15	3.98E-14	Receptor like kinase, RLK	K13420|1|8e-51|200|rcu:RCOM_0633880|LRR receptor-like serine/threonine-protein kinase FLS2 [EC:2.7.11.1]	GO:0016020//membrane	GO:0016491//oxidoreductase activity;GO:0016301//kinase activity	GO:0008152//metabolic process	gi|460400383|ref|XP_004245714.1|/0/PREDICTED: probable LRR receptor-like serine/threonine-protein kinase At1g34110-like [Solanum lycopersicum]
Solyc08g079510.2.1	Down	Down	1665	112	34	7.13	2.12	-1.749837812	1.72E-11	2.00E-10	477	26	29.29	1.62	-4.176342475	4.56E-107	2.08E-105	Unknown Protein (AHRD V1)	-	-	-	-	gi|460400367|ref|XP_004245706.1|/0/PREDICTED: uncharacterized protein LOC101263443 isoform 2 [Solanum lycopersicum]
Solyc08g079820.2.1	Down	Down	1187	168	58	15.14	5.11	-1.566970009	2.61E-14	3.65E-13	198	7	17.21	0.62	-4.794835072	2.94E-49	6.81E-48	ADP-ribose pyrophosphatase (AHRD V1 *-** B2GB88_LACF3); contains Interpro domain(s) IPR000086 NUDIX hydrolase domain	-	GO:0009536//plastid	GO:0019144//ADP-sugar diphosphatase activity	-	gi|460400320|ref|XP_004245683.1|/5.15277e-165/PREDICTED: nudix hydrolase 14, chloroplastic-like [Solanum lycopersicum]
Solyc08g080480.2.1	Down	Down	680	1070	0	172.37	0.01	-14.07322108	0	0	406	1	63.08	0.16	-8.622966945	4.00E-119	1.91E-117	Unknown Protein (AHRD V1); contains Interpro domain(s) IPR003612 Plant lipid transfer protein/seed storage/trypsin-alpha amylase inhibitor	-	-	-	-	gi|460400235|ref|XP_004245641.1|/3.68599e-61/PREDICTED: 2S albumin-like [Solanum lycopersicum]
Solyc08g080490.2.1	Down	Down	697	2312	0	362.87	0.01	-15.14716517	0	0	723	0	109.45	0.01	-13.41798433	1.11E-215	9.15E-214	2S albumin seed storage protein (Fragment) (AHRD V1 *-*- Q7Y1C2_JUGNI); contains Interpro domain(s) IPR003612 Plant lipid transfer protein/seed storage/trypsin-alpha amylase inhibitor	-	-	-	-	gi|460400233|ref|XP_004245640.1|/1.01169e-61/PREDICTED: 2S sulfur-rich seed storage protein 2-like [Solanum lycopersicum]
Solyc08g081740.2.1	Down	Down	2745	57	0	2.18	0.01	-7.768184325	3.67E-18	6.29E-17	28	0	1.03	0.01	-6.686500527	4.77E-09	3.00E-08	Katanin p60 ATPase-containing subunit (AHRD V1 *--* KTNA1_ARATH); contains Interpro domain(s) IPR003959 ATPase, AAA-type, core	K13254|1|1e-58|226|osa:4339999|spastin [EC:3.6.4.3]	-	GO:0032559;GO:0042623//ATPase activity, coupled	-	gi|460400071|ref|XP_004245559.1|/0/PREDICTED: uncharacterized protein LOC101244308 [Solanum lycopersicum]
Solyc08g082000.2.1	Down	Down	1845	70.99	18	4.07	1.01	-2.010673502	7.18E-09	6.57E-08	58	24	3.21	1.35	-1.24961389	0.00021036	0.000790571	Genomic DNA chromosome 5 TAC clone K19E1 (AHRD V1 *-*- Q9FK19_ARATH)	-	-	-	-	gi|460400029|ref|XP_004245538.1|/0/PREDICTED: uncharacterized protein LOC101263537 [Solanum lycopersicum]
Solyc08g082210.2.1	Down	Down	1253	676	326	57.61	27.18	-1.083773802	1.17E-30	3.28E-29	819	349	67.32	29.2	-1.205066808	1.95E-42	3.94E-41	Ethylene responsive transcription factor 2b (AHRD V1 *-*- C0J9I6_9ROSA); contains Interpro domain(s) IPR001471 Pathogenesis-related transcriptional factor and ERF, DNA-binding	K09286|1|1e-21|102|vvi:100245515|EREBP-like factor	-	-	GO:0009743//response to carbohydrate	gi|460399992|ref|XP_004245520.1|/9.71142e-93/PREDICTED: ethylene-responsive transcription factor ERF061-like [Solanum lycopersicum]
Solyc08g082580.2.1	Down	Down	896	96	40	11.58	4.72	-1.294776489	6.40E-07	4.60E-06	131	58	15.24	6.87	-1.149480899	1.56E-07	8.59E-07	Activated RNA polymerase II transcriptional coactivator p15 (AHRD V1 *-*- B9EM37_SALSA); contains Interpro domain(s) IPR017415 RNA polymerase II transcriptional coactivator KELP	-	-	GO:0005488//binding;GO:0003712//transcription cofactor activity	GO:0006351//transcription, DNA-templated	gi|460399958|ref|XP_004245503.1|/5.01684e-76/PREDICTED: RNA polymerase II transcriptional coactivator KELP-like [Solanum lycopersicum]
Solyc08g082640.2.1	Down	Down	2310	251.29	65	11.46	2.9	-1.982482239	4.90E-28	1.27E-26	99.64	36.79	4.38	1.65	-1.408464845	6.48E-08	3.69E-07	Cellulose synthase (AHRD V1 **** B9IMB3_POPTR); contains Interpro domain(s) IPR005150 Cellulose synthase	K10999|1|5e-110|397|pop:POPTR_578717|cellulose synthase A [EC:2.4.1.12]	GO:0016020//membrane	GO:0016757//transferase activity, transferring glycosyl groups	GO:0009987//cellular process	gi|460399948|ref|XP_004245498.1|/0/PREDICTED: cellulose synthase-like protein G3-like [Solanum lycopersicum]
Solyc08g083130.2.1	Down	Down	755	213	53	30.73	7.48	-2.038537592	6.96E-25	1.60E-23	189	67	26.3	9.49	-1.470582807	2.38E-14	2.12E-13	Homeobox leucine zipper protein (AHRD V1 *-*- B8YIB0_MIRJA); contains Interpro domain(s) IPR001356 Homeobox	K09338|1|3e-28|123|aly:ARALYDRAFT_486694|homeobox-leucine zipper protein	GO:0043231//intracellular membrane-bounded organelle	GO:0001071//nucleic acid binding transcription factor activity;GO:0003677//DNA binding	GO:0009755//hormone-mediated signaling pathway;GO:0006351//transcription, DNA-templated;GO:0006950//response to stress	gi|460399863|ref|XP_004245456.1|/6.35154e-100/PREDICTED: homeobox-leucine zipper protein ATHB-7-like [Solanum lycopersicum]
Solyc08g083230.1.1	Down	Down	1197	50	1	4.47	0.09	-5.63420602	1.36E-14	1.93E-13	21	0	1.81	0.01	-7.499845887	5.76E-07	2.99E-06	Growth-regulating factor 3 (AHRD V1 *--- Q6AWY6_ORYSJ); contains Interpro domain(s) IPR014977 WRC	-	-	-	-	gi|460401133|ref|XP_004246083.1|/0/PREDICTED: growth-regulating factor 8-like [Solanum lycopersicum]
Solyc08g083320.2.1	Down	Down	2221	663	223	31.46	10.36	-1.602494668	1.12E-53	5.29E-52	708	215	32.41	10.02	-1.693556512	2.13E-60	5.81E-59	Granule-bound starch synthase (AHRD V1 **** B0ZTE3_SOLTU); contains Interpro domain(s) IPR011835 Glycogen/starch synthases, ADP-glucose type	K13679|1|0.0|894|vvi:100264969|granule-bound starch synthase [EC:2.4.1.242]	GO:0009536//plastid	GO:0046527//glucosyltransferase activity	GO:0005982//starch metabolic process	gi|460399837|ref|XP_004245443.1|/0/PREDICTED: granule-bound starch synthase 1, chloroplastic/amyloplastic-like [Solanum lycopersicum]
Solyc09g005100.2.1	Down	Down	2256	181	19	8.45	0.87	-3.279864035	2.27E-35	7.45E-34	169	28	7.61	1.28	-2.571752644	1.80E-25	2.48E-24	Aprataxin (AHRD V1 *--- B1AXX8_MOUSE); contains Interpro domain(s) IPR011151 Histidine triad motif	K10863|1|0.0|937|vvi:100259037|aprataxin [EC:3.-.-.-]	GO:0043231//intracellular membrane-bounded organelle	GO:0001071//nucleic acid binding transcription factor activity;GO:0016819	GO:0006351//transcription, DNA-templated;GO:0006163//purine nucleotide metabolic process	gi|460402559|ref|XP_004246779.1|/0/PREDICTED: transcription factor bHLH140-like [Solanum lycopersicum]
Solyc09g005730.2.1	Down	Down	550	25	5	5.05	0.99	-2.350782958	0.000151813	0.000723784	56	8	10.9	1.59	-2.777229464	4.82E-10	3.28E-09	Plant-specific domain TIGR01589 family protein (AHRD V1 ***- B4FFL2_MAIZE); contains Interpro domain(s) IPR006476 Conserved hypothetical protein CHP01589, plant	-	-	-	-	gi|460402486|ref|XP_004246743.1|/3.0475e-45/PREDICTED: uncharacterized protein LOC101246275 [Solanum lycopersicum]
Solyc09g007920.2.1	Down	Down	3238	341.65	106.35	11.06	3.37	-1.714530889	3.65E-31	1.05E-29	501.52	197.22	15.66	6.27	-1.320546864	1.90E-30	3.02E-29	Phenylalanine ammonia-lyase (AHRD V1 **** B5LAW0_CAPAN); contains Interpro domain(s) IPR005922 Phenylalanine ammonia-lyase	K10775|1|0.0|1226|rcu:RCOM_1355480|phenylalanine ammonia-lyase [EC:4.3.1.24]	GO:0044424	GO:0016840	GO:0006558//L-phenylalanine metabolic process	gi|460402297|ref|XP_004246650.1|/0/PREDICTED: phenylalanine ammonia-lyase-like [Solanum lycopersicum]
Solyc09g008020.2.1	Down	Down	1332	3603	1039	288.31	81.36	-1.825229293	0	0	3569	1404	275.46	110.3	-1.320410047	6.18E-206	4.84E-204	Cysteine-type peptidase (AHRD V1 **** B6T6Y3_MAIZE); contains Interpro domain(s) IPR003323 Ovarian tumour, otubain	K13717|1|9e-11|66.6|sbi:SORBI_06g032350|OTU domain-containing protein 3;K12655|2|1e-08|59.3|bdi:100823428|OTU domain-containing protein 5 [EC:3.1.2.15]	-	-	-	gi|460402285|ref|XP_004246644.1|/0/PREDICTED: OTU domain-containing protein DDB_G0284757-like [Solanum lycopersicum]
Solyc09g008320.2.1	Down	Down	1255	66	24	5.62	2	-1.49057013	4.52E-06	2.86E-05	57	21	4.68	1.75	-1.419153608	5.20E-05	0.000214238	Xyloglucan endotransglucosylase/hydrolase 12 (AHRD V1 **** C0IRH1_9ERIC); contains Interpro domain(s) IPR016455 Xyloglucan endotransglucosylase/hydrolase	K08235|1|1e-148|524|gmx:100796698|xyloglucan:xyloglucosyl transferase [EC:2.4.1.207]	GO:0005576//extracellular region;GO:0030312//external encapsulating structure	GO:0016798//hydrolase activity, acting on glycosyl bonds;GO:0016758//transferase activity, transferring hexosyl groups	GO:0044042//glucan metabolic process	gi|460402227|ref|XP_004246615.1|/2.67707e-175/PREDICTED: probable xyloglucan endotransglucosylase/hydrolase protein 32-like [Solanum lycopersicum]
Solyc09g008770.2.1	Down	Down	1420	487	2	36.49	0.15	-7.92639484	3.60E-145	4.56E-143	214	0	15.47	0.01	-10.59525748	2.39E-64	6.89E-63	Group 3 late embryogenesis abundant protein (AHRD V1 **-- Q2N1E0_PHAVU); contains Interpro domain(s) IPR004238 Late embryogenesis abundant protein	-	-	-	-	gi|460402809|ref|XP_004246903.1|/0/PREDICTED: embryonic protein DC-8-like [Solanum lycopersicum]
Solyc09g009080.2.1	Down	Down	5523	124.87	48	2.36	0.89	-1.406909618	1.78E-09	1.72E-08	101.93	45	1.86	0.83	-1.16411938	4.83E-06	2.26E-05	Repressor of silencing 1 (AHRD V1 **-- A4PF88_TOBAC); contains Interpro domain(s) IPR003265 HhH-GPD domain	K10773|1|2e-13|77.4|ppp:PHYPADRAFT_173765|endonuclease III [EC:4.2.99.18]	-	-	-	gi|460402126|ref|XP_004246565.1|/0/PREDICTED: protein ROS1-like [Solanum lycopersicum]
Solyc09g009490.2.1	Down	Down	1285	70	1	5.81	0.08	-6.182394353	1.43E-20	2.75E-19	14	0	1.12	0.01	-6.807354922	6.94E-05	0.000280415	Bzip transcription factor (AHRD V1 *-** Q00M78_SOYBN); contains Interpro domain(s) IPR011700 Basic leucine zipper	K14432|1|7e-100|362|gmx:100790948|ABA responsive element binding factor	GO:0043231//intracellular membrane-bounded organelle	GO:0003676//nucleic acid binding	GO:0009725//response to hormone;GO:0009845//seed germination;GO:0009743//response to carbohydrate;GO:0006970//response to osmotic stress	gi|460402783|ref|XP_004246890.1|/0/PREDICTED: uncharacterized protein LOC101261060 [Solanum lycopersicum]
Solyc09g009760.1.1	Down	Down	1500	33	6	2.34	0.42	-2.478047297	6.12E-06	3.79E-05	38	7	2.6	0.49	-2.407657969	2.42E-06	1.17E-05	Z-box binding factor 2 protein (AHRD V1 *-*- Q5K1L6_ARATH); contains Interpro domain(s) IPR011616 bZIP transcription factor, bZIP-1	K09060|1|9e-09|60.1|bdi:100826051|plant G-box-binding factor	GO:0043231//intracellular membrane-bounded organelle	GO:0003677//DNA binding	GO:0006351//transcription, DNA-templated	gi|460402771|ref|XP_004246884.1|/0/PREDICTED: uncharacterized protein LOC101258988 [Solanum lycopersicum]
Solyc09g010970.2.1	Down	Down	1099	229	100	22.34	9.55	-1.226056548	1.45E-13	1.96E-12	294	115	27.67	11.02	-1.32819842	1.16E-18	1.27E-17	Carbonic anhydrase (AHRD V1 ***- B9S9I2_RICCO); contains Interpro domain(s) IPR001765 Carbonic anhydrase	K01673|1|2e-92|337|rcu:RCOM_0885400|carbonic anhydrase [EC:4.2.1.1]	-	GO:0016836//hydro-lyase activity;GO:0046914//transition metal ion binding	-	gi|460401871|ref|XP_004246439.1|/1.49052e-163/PREDICTED: carbonic anhydrase, chloroplastic-like isoform 2 [Solanum lycopersicum]
Solyc09g011240.2.1	Down	Down	1252	62	21	5.29	1.75	-1.5959128	3.09E-06	2.02E-05	86	21	7.07	1.76	-2.006134786	1.75E-10	1.23E-09	Reductase 2 (AHRD V1 **** Q6TY50_HYDMC); contains Interpro domain(s) IPR020471 Aldo/keto reductase subgroup	K00011|1|2e-136|484|ath:AT2G37790|aldehyde reductase [EC:1.1.1.21];K00002|2|9e-124|441|osa:4338987|alcohol dehydrogenase (NADP+) [EC:1.1.1.2];K08243|4|3e-61|234|gmx:547911|6'-deoxychalcone synthase [EC:2.3.1.170]	GO:0043231//intracellular membrane-bounded organelle;GO:0044444	GO:0050661//NADP binding;GO:0004033//aldo-keto reductase (NADP) activity	GO:0006970//response to osmotic stress;GO:0008152//metabolic process	gi|460401863|ref|XP_004246435.1|/0/PREDICTED: aldo-keto reductase family 4 member C10-like [Solanum lycopersicum]
Solyc09g014280.1.1	Down	Down	1383	2585	836	199.02	62.98	-1.659947755	2.68E-214	5.02E-212	1681	751	124.83	56.76	-1.1370182	7.52E-78	2.54E-76	Hydroxycinnamoyl transferase (AHRD V1 **-* D2XJ64_9MAGN); contains Interpro domain(s) IPR003480 Transferase	K13065|1|2e-31|135|ath:AT5G48930|shikimate O-hydroxycinnamoyltransferase [EC:2.3.1.133]	-	GO:0016747//transferase activity, transferring acyl groups other than amino-acyl groups	-	gi|460401664|ref|XP_004246337.1|/0/PREDICTED: BAHD acyltransferase DCR-like [Solanum lycopersicum]
Solyc09g014750.1.1	Down	Down	306	131	4	50.39	1.51	-5.060517002	7.89E-35	2.54E-33	61	3	22.63	1.13	-4.323841907	4.12E-15	3.83E-14	Late embryogenesis abundant protein (AHRD V1 ***- A4VBF1_9FABA); contains Interpro domain(s) IPR000389 Small hydrophilic plant seed protein	-	-	-	GO:0050896//response to stimulus	gi|460401627|ref|XP_004246319.1|/9.26098e-52/PREDICTED: late embryogenesis abundant protein B19.4-like [Solanum lycopersicum]
Solyc09g015070.2.1	Down	Down	1231	216	0	18.75	0.01	-10.87267488	8.74E-67	5.10E-65	66	0	5.52	0.01	-9.108524457	2.40E-20	2.79E-19	Reductase 1 (AHRD V1 ***- Q6TY49_HYDMC); contains Interpro domain(s) IPR020471 Aldo/keto reductase subgroup	K00002|1|1e-67|255|osa:4338987|alcohol dehydrogenase (NADP+) [EC:1.1.1.2];K00011|2|4e-63|240|ath:AT2G37790|aldehyde reductase [EC:1.1.1.21];K08243|3|8e-56|216|gmx:547911|6'-deoxychalcone synthase [EC:2.3.1.170];K00085|5|7e-46|182|ath:AT2G21260|aldose-6-phosphate reductase (NADPH2) [EC:1.1.1.200]	-	GO:0004033//aldo-keto reductase (NADP) activity	GO:0050896//response to stimulus;GO:0008152//metabolic process	gi|460401593|ref|XP_004246303.1|/0/PREDICTED: aldose reductase-like [Solanum lycopersicum]
Solyc09g015770.2.1	Down	Down	1239	281	86	24.22	7.25	-1.740145965	2.09E-26	5.13E-25	306	131	25.44	11.09	-1.197839305	1.03E-16	1.04E-15	WRKY transcription factor 6 (AHRD V1 **** A7UGD3_SOLTU); contains Interpro domain(s) IPR003657 DNA-binding WRKY	K13426|1|3e-11|68.2|ath:AT4G23550|WRKY transcription factor 29;K13425|3|1e-09|62.4|rcu:RCOM_1616660|WRKY transcription factor 22	-	-	-	gi|325463085|gb|ADZ15316.1|/1.81992e-168/WRKY3 [Solanum lycopersicum]
Solyc09g018790.2.1	Down	Down	1159	387	178	35.74	16.09	-1.151375308	5.91E-20	1.11E-18	455	135	40.53	12.24	-1.727386617	1.79E-40	3.51E-39	Gamma hydroxybutyrate dehydrogenase-like protein (AHRD V1 **** Q84VC8_ORYSJ); contains Interpro domain(s) IPR015815 3-hydroxyacid dehydrogenase/reductase	K00020|1|3e-75|280|olu:OSTLU_45774|3-hydroxyisobutyrate dehydrogenase [EC:1.1.1.31]	GO:0044444	GO:0016616//oxidoreductase activity, acting on the CH-OH group of donors, NAD or NADP as acceptor;GO:0048037//cofactor binding	GO:0009081//branched-chain amino acid metabolic process;GO:0006950//response to stress;GO:0006007//glucose catabolic process	gi|350538457|ref|NP_001233832.1|/8.53363e-149/succinic semialdehyde reductase isofom1 [Solanum lycopersicum]
Solyc09g025210.2.1	Down	Down	1695	4162	2	260.15	0.12	-11.08209359	0	0	1376	0	82.96	0.01	-13.01820018	0	0	Legumin 11S-globulin (AHRD V1 **-- Q39770_GINBI); contains Interpro domain(s) IPR014710 RmlC-like jelly roll fold	-	-	-	-	gi|460402890|ref|XP_004246943.1|/0/PREDICTED: 11S globulin subunit beta-like [Solanum lycopersicum]
Solyc09g031920.1.1	Down	Down	603	143	50	26.17	8.95	-1.547954337	3.33E-12	4.07E-11	1155	40	203.86	7.19	-4.825443147	2.20E-281	2.25E-279	Harpin-induced 1 (AHRD V1 ***- Q1STP6_MEDTR); contains Interpro domain(s) IPR010847 Harpin-induced 1	-	GO:0031225//anchored component of membrane	-	-	gi|460402948|ref|XP_004246969.1|/8.27181e-85/PREDICTED: uncharacterized protein LOC101268505 [Solanum lycopersicum]
Solyc09g042740.2.1	Down	Down	3035	302	135	10.44	4.57	-1.191855642	9.88E-17	1.59E-15	361	151	12.04	5.13	-1.230804661	3.08E-20	3.55E-19	Formin 3 (AHRD V1 *-*- D0QAN4_ARATH); contains Interpro domain(s) IPR015425 Actin-binding FH2	-	GO:0016020//membrane;GO:0030312//external encapsulating structure	GO:0003779//actin binding	GO:0007010//cytoskeleton organization	gi|460402978|ref|XP_004246983.1|/0/PREDICTED: formin-like protein 1-like [Solanum lycopersicum]
Solyc09g059170.1.1	Down	Down	732	312	111	46.5	16.19	-1.522127731	2.44E-24	5.50E-23	383	109	55.06	15.95	-1.787448186	6.39E-36	1.15E-34	Anthocyanidin 3-O-glucosyltransferase (AHRD V1 **** B6SU01_MAIZE); contains Interpro domain(s) IPR002213 UDP-glucuronosyl/UDP-glucosyltransferase	K08237|1|6e-30|129|ath:AT1G01420|hydroquinone glucosyltransferase [EC:2.4.1.218]	-	GO:0035251//UDP-glucosyltransferase activity	-	gi|460403139|ref|XP_004247056.1|/1.74877e-139/PREDICTED: anthocyanidin 3-O-glucosyltransferase-like isoform 1 [Solanum lycopersicum]
Solyc09g061280.2.1	Down	Down	941	150	26	17.19	2.92	-2.557529271	3.18E-23	6.83E-22	277	27	30.62	3.04	-3.332331054	9.73E-53	2.38E-51	Cyclin dependent kinase inhibitor (AHRD V1 **** Q5PXG5_EUPES); contains Interpro domain(s) IPR016701 Cyclin-dependent kinase inhibitor, plant	-	-	-	GO:0007049//cell cycle	gi|350536305|ref|NP_001233984.1|/2.07074e-75/p27KIP1-related-protein 2 [Solanum lycopersicum]
Solyc09g061930.2.1	Down	Down	2359	82	27	3.66	1.18	-1.633056789	4.43E-08	3.68E-07	59	15	2.54	0.66	-1.944290567	2.34E-07	1.27E-06	Receptor like kinase, RLK	K00924|1|2e-52|205|aly:ARALYDRAFT_473063|[EC:2.7.1.-]	GO:0016020//membrane	GO:0016301//kinase activity;GO:0032559	GO:0006464//cellular protein modification process;GO:0007167//enzyme linked receptor protein signaling pathway	gi|460403251|ref|XP_004247106.1|/0/PREDICTED: putative kinase-like protein TMKL1-like [Solanum lycopersicum]
Solyc09g064630.2.1	Down	Down	1476	34	9	2.45	0.63	-1.959358016	7.91E-05	0.000400326	29	5	2.01	0.35	-2.521768674	2.78E-05	0.000118622	TPR domain protein (AHRD V1 *--- B6U810_MAIZE); contains Interpro domain(s) IPR011990 Tetratricopeptide-like helical	-	-	-	-	gi|460403316|ref|XP_004247137.1|/5.45675e-170/PREDICTED: uncharacterized protein LOC101248132 isoform 2 [Solanum lycopersicum]
Solyc09g064820.1.1	Down	Down	819	16	1	2.12	0.13	-4.027480736	0.000121424	0.000591098	22	0	2.81	0.01	-8.13442632	2.90E-07	1.56E-06	Circadian clock coupling factor ZGT (AHRD V1 ***- Q94FM9_TOBAC)	-	-	-	-	gi|460403334|ref|XP_004247146.1|/3.6169e-131/PREDICTED: EID1-like F-box protein 3-like [Solanum lycopersicum]
Solyc09g065000.2.1	Down	Down	1407	171	37	12.93	2.74	-2.238474477	1.19E-22	2.49E-21	182	49	13.28	3.64	-1.867244791	7.01E-19	7.68E-18	Xylanase inhibitor (Fragment) (AHRD V1 **-- Q53IQ4_WHEAT); contains Interpro domain(s) IPR001461 Peptidase A1	K00924|1|1e-08|59.7|ath:AT5G22850|[EC:2.7.1.-]	-	-	-	gi|460403350|ref|XP_004247154.1|/0/PREDICTED: basic 7S globulin-like [Solanum lycopersicum]
Solyc09g065030.2.1	Down	Down	1821	290.82	142	16.89	8.07	-1.06552875	1.27E-13	1.73E-12	427.87	190.87	23.97	10.89	-1.138225955	3.56E-21	4.29E-20	Os06g0207500 protein (Fragment) (AHRD V1 ***- Q0DDQ9_ORYSJ); contains Interpro domain(s) IPR004253 Protein of unknown function DUF231, plant	-	-	-	-	gi|460403356|ref|XP_004247157.1|/0/PREDICTED: uncharacterized protein LOC101253933 [Solanum lycopersicum]
Solyc09g065470.2.1	Down	Down	1703	2041	0	126.96	0.01	-13.63208641	0	0	714	0	42.84	0.01	-12.06474276	5.28E-213	4.30E-211	Vicilin (Fragment) (AHRD V1 **-- B4X640_PISVE); contains Interpro domain(s) IPR014710 RmlC-like jelly roll fold	-	-	-	GO:0006952//defense response	gi|460403415|ref|XP_004247186.1|/0/PREDICTED: vicilin-like antimicrobial peptides 2-2-like [Solanum lycopersicum]
Solyc09g065850.2.1	Down	Down	1029	320	93	33.42	9.51	-1.813194487	1.50E-31	4.37E-30	837	51	84.32	5.23	-4.010992015	1.60E-181	1.12E-179	Auxin responsive protein (AHRD V1 ***- D9IQE6_CATRO); contains Interpro domain(s) IPR003311 AUX/IAA protein	K14484|1|4e-55|213|ath:AT1G04240|auxin-responsive protein IAA	-	-	-	gi|365818521|gb|AEX00349.1|/2.00443e-90/IAA3 [Solanum lycopersicum]
Solyc09g066470.2.1	Down	Down	1258	360	123	30.55	10.21	-1.581189514	2.51E-29	6.76E-28	607	140	49.69	11.66	-2.091387753	1.45E-68	4.40E-67	Cobalt import ATP-binding protein CbiO 2 (AHRD V1 ***- CBIO2_STRPF); contains Interpro domain(s) IPR003439 ABC transporter-like	K12608|1|4e-120|429|vvi:100260023|CCR4-NOT complex subunit CAF16	-	GO:0017111//nucleoside-triphosphatase activity;GO:0032559	GO:0009207	gi|460403528|ref|XP_004247242.1|/2.36972e-147/PREDICTED: ABC transporter I family member 19-like isoform 2 [Solanum lycopersicum]
Solyc09g072560.2.1	Down	Down	1703	1897	0	118	0.01	-13.52649924	0	0	484	0	29.04	0.01	-11.50382574	1.27E-144	7.36E-143	Legumin 11S-globulin (AHRD V1 **-- Q39770_GINBI); contains Interpro domain(s) IPR014710 RmlC-like jelly roll fold	-	GO:0043231//intracellular membrane-bounded organelle	-	GO:0006461//protein complex assembly	gi|460404101|ref|XP_004247523.1|/0/PREDICTED: 11S globulin seed storage protein 2-like [Solanum lycopersicum]
Solyc09g074050.2.1	Down	Down	2081	91	42	4.61	2.08	-1.148183222	1.06E-05	6.27E-05	134	27	6.55	1.34	-2.289261906	4.51E-18	4.77E-17	Oxidoreductase (AHRD V1 ***- D7M3B5_ARALY)	K10767|1|1e-28|126|sbi:SORBI_06g033940|alkylated DNA repair protein alkB homolog 5 [EC:1.14.11.-];K10770|3|2e-07|56.2|ota:Ot13g02430|alkylated DNA repair protein alkB homolog 8 [EC:1.14.11.- 2.1.1.229]	-	-	GO:0009628//response to abiotic stimulus	gi|460404030|ref|XP_004247488.1|/0/PREDICTED: uncharacterized protein LOC101267646 [Solanum lycopersicum]
Solyc09g074230.2.1	Down	Down	1751	324	103	19.59	6.09	-1.685603264	6.05E-29	1.61E-27	261	100	15.22	5.94	-1.357433523	2.92E-17	2.99E-16	Glucose transporter 8 (AHRD V1 **** Q2KKJ3_SOLIN); contains Interpro domain(s) IPR003663 Sugar/inositol transporter	K08145|1|7e-117|419|pop:POPTR_764739|MFS transporter, SP family, solute carrier family 2 (facilitated glucose transporter), member 8	GO:0031090//organelle membrane;GO:0031224//intrinsic component of membrane;GO:0009536//plastid	GO:0022891//substrate-specific transmembrane transporter activity;GO:0016628//oxidoreductase activity, acting on the CH-CH group of donors, NAD or NADP as acceptor	GO:0008152//metabolic process;GO:0071702	gi|350539447|ref|NP_001233882.1|/0/st3 protein [Solanum lycopersicum]
Solyc09g074560.2.1	Down	Down	1627	86	29	5.61	1.85	-1.6004755	3.37E-08	2.85E-07	69	30	4.34	1.92	-1.176588732	0.000111588	0.00043728	CONSTANS-like zinc finger protein (AHRD V1 **-- D0EP04_SOYBN); contains Interpro domain(s) IPR010402 CCT domain	K12135|1|2e-20|99.0|aly:ARALYDRAFT_488429|zinc finger protein CONSTANS	-	-	GO:0006351//transcription, DNA-templated	gi|460403969|ref|XP_004247458.1|/0/PREDICTED: zinc finger protein CONSTANS-LIKE 13-like [Solanum lycopersicum]
Solyc09g074910.1.1	Down	Down	597	115	17	21.27	3.08	-2.787817777	8.85E-20	1.65E-18	70	13	12.49	2.36	-2.403914712	1.30E-10	9.21E-10	TspO and MBR like protein (AHRD V1 **-- D2RRW7_HALTV); contains Interpro domain(s) IPR004307 TspO/MBR-related protein	K05770|1|7e-14|75.1|ppp:PHYPADRAFT_190625|benzodiazapine receptor	GO:0044431//Golgi apparatus part	-	GO:0009725//response to hormone;GO:0006970//response to osmotic stress	gi|460403920|ref|XP_004247434.1|/1.93903e-110/PREDICTED: translocator protein homolog [Solanum lycopersicum]
Solyc09g075210.2.1	Down	Down	716	3717	1413	567.07	210.94	-1.426694139	2.63E-246	5.56E-244	3477	1678	511.64	251.33	-1.02554617	8.61E-135	4.67E-133	Late embryogenesis abundant protein 5 (AHRD V1 ***- Q1HGG0_9ROSI); contains Interpro domain(s) IPR004926 Late embryogenesis abundant protein 3	-	-	-	GO:0009414//response to water deprivation;GO:0006979//response to oxidative stress	gi|170507|gb|AAA34193.1|/6.29533e-38/ORF [Solanum lycopersicum]
Solyc09g075720.2.1	Down	Down	1453	70	7	5.12	0.5	-3.35614381	9.54E-15	1.37E-13	52	4	3.67	0.29	-3.661655258	9.00E-12	6.94E-11	ATP binding / serine-threonine kinase (AHRD V1 **** C5DB71_VITVI); contains Interpro domain(s) IPR002290 Serine/threonine protein kinase	K05658|1|1e-87|322|vvi:100262734|ATP-binding cassette, subfamily B (MDR/TAP), member 1;K00924|2|7e-86|316|aly:ARALYDRAFT_494273|[EC:2.7.1.-]	-	GO:0004713//protein tyrosine kinase activity;GO:0032559	GO:0006464//cellular protein modification process	gi|460403802|ref|XP_004247375.1|/0/PREDICTED: receptor-like serine/threonine-protein kinase At3g01300-like [Solanum lycopersicum]
Solyc09g075730.2.1	Down	Down	1775	129	44	7.69	2.57	-1.581215239	1.78E-11	2.07E-10	123	44	7.07	2.58	-1.454339149	1.03E-09	6.84E-09	LRR receptor-like serine/threonine-protein kinase, RLP	K13416|1|1e-15|83.2|ath:AT4G33430|brassinosteroid insensitive 1-associated receptor kinase 1 [EC:2.7.10.1 2.7.11.1];K13420|2|5e-15|81.3|sbi:SORBI_06g028760|LRR receptor-like serine/threonine-protein kinase FLS2 [EC:2.7.11.1]	GO:0031410//cytoplasmic vesicle	-	-	gi|460403800|ref|XP_004247374.1|/0/PREDICTED: putative leucine-rich repeat receptor-like serine/threonine-protein kinase At2g14440-like [Solanum lycopersicum]
Solyc09g082100.2.1	Down	Down	838	1083	0	140.07	0.01	-13.77386037	0	0	343	0	42.79	0.01	-12.06305796	1.06E-102	4.66E-101	Seed maturation protein (AHRD V1 **-- Q2Q4X9_MEDTR); contains Interpro domain(s) IPR007011 Seed maturation protein	K10779|1|2e-11|67.8|smo:SELMODRAFT_443867|transcriptional regulator ATRX [EC:3.6.4.12]	-	-	-	gi|460404385|ref|XP_004247663.1|/6.87113e-125/PREDICTED: late embryogenesis abundant protein D-34-like [Solanum lycopersicum]
Solyc09g082110.2.1	Down	Down	996	238	0	25.71	0.01	-11.32811389	1.64E-73	1.03E-71	101	1	10.52	0.11	-6.579487371	4.87E-29	7.48E-28	Seed maturation protein (AHRD V1 **-- Q2Q4X9_MEDTR); contains Interpro domain(s) IPR007011 Seed maturation protein	-	-	-	-	gi|460404184|ref|XP_004247564.1|/7.95944e-105/PREDICTED: late embryogenesis abundant protein D-34-like [Solanum lycopersicum]
Solyc09g082340.2.1	Down	Down	1998	13000.91	1	687.1	0.05	-13.74630437	0	0	3559.33	2	181.44	0.1	-10.82527683	0	0	Vicilin-like protein (Fragment) (AHRD V1 **-- Q9SEW4_9ROSI); contains Interpro domain(s) IPR014710 RmlC-like jelly roll fold	-	-	-	GO:0006952//defense response	gi|166053040|emb|CAP69670.1|/0/vicilin [Solanum lycopersicum]
Solyc09g082890.1.1	Down	Down	1152	22	0	2.04	0.01	-7.672425342	1.85E-07	1.43E-06	145	0	13	0.01	-10.34429591	7.82E-44	1.63E-42	Calcium-transporting ATPase 1 (AHRD V1 ***- Q7XBH9_CERRI); contains Interpro domain(s) IPR001757 ATPase, P-type, K/Mg/Cd/Cu/Zn/Na/Ca/Na/H-transporter	K01537|1|4e-117|419|aly:ARALYDRAFT_898774|Ca2+-transporting ATPase [EC:3.6.3.8]	GO:0016020//membrane	GO:0042625//ATPase activity, coupled to transmembrane movement of ions;GO:0046873//metal ion transmembrane transporter activity;GO:0000166//nucleotide binding	GO:0009987//cellular process;GO:0006816//calcium ion transport;GO:0008152//metabolic process	gi|460404415|ref|XP_004247678.1|/0/PREDICTED: putative calcium-transporting ATPase 13, plasma membrane-type-like [Solanum lycopersicum]
Solyc09g083330.2.1	Down	Down	1646	32	3	2.06	0.19	-3.438573014	1.63E-07	1.26E-06	26	4	1.62	0.25	-2.695993813	4.14E-05	0.000172985	Phosphatidate cytidylyltransferase (AHRD V1 **** B9RXC8_RICCO); contains Interpro domain(s) IPR016720 Phosphatidate cytidylyltransferase, eukaryota	K00981|1|0.0|728|rcu:RCOM_0902650|phosphatidate cytidylyltransferase [EC:2.7.7.41]	GO:0031224//intrinsic component of membrane	GO:0070567	GO:0006644//phospholipid metabolic process	gi|460404347|ref|XP_004247644.1|/0/PREDICTED: phosphatidate cytidylyltransferase-like [Solanum lycopersicum]
Solyc09g089820.1.1	Down	Down	1089	172	0	16.94	0.01	-10.72621816	2.49E-53	1.18E-51	59	0	5.6	0.01	-9.129283017	2.90E-18	3.09E-17	1-aminocyclopropane-1-carboxylate oxidase-like protein (AHRD V1 **-* Q9LTH7_ARATH); contains Interpro domain(s) IPR005123 Oxoglutarate and iron-dependent oxygenase	K13229|1|6e-68|256|zma:541977|2,4-dihydroxy-1,4-benzoxazin-3-one-glucoside dioxygenase [EC:1.14.20.2];K06892|2|3e-48|190|pop:POPTR_550478|;K05277|5|4e-34|143|ath:AT4G22880|leucoanthocyanidin dioxygenase [EC:1.14.11.19]	-	-	-	gi|460404912|ref|XP_004247922.1|/0/PREDICTED: deacetoxyvindoline 4-hydroxylase-like [Solanum lycopersicum]
Solyc09g089940.1.1	Down	Down	1914	594	192	32.8	10.37	-1.661279921	1.10E-50	4.98E-49	1682	297	89.58	16.1	-2.476115978	2.39E-229	2.03E-227	Genomic DNA chromosome 3 TAC clone K7P8 (AHRD V1 *--- Q9LRY2_ARATH); contains Interpro domain(s) IPR011205 Uncharacterized conserved protein UCP015417, vWA	-	-	-	-	gi|460404501|ref|XP_004247720.1|/0/PREDICTED: uncharacterized protein L728-like [Solanum lycopersicum]
Solyc09g090150.2.1	Down	Down	1767	662	0	39.66	0.01	-11.95346896	3.57E-203	6.37E-201	213	0	12.31	0.01	-10.26561505	4.74E-64	1.36E-62	Legumin 11S-globulin (AHRD V1 **-- Q39770_GINBI); contains Interpro domain(s) IPR014710 RmlC-like jelly roll fold	-	-	-	-	gi|460404531|ref|XP_004247735.1|/0/PREDICTED: 11S globulin subunit beta-like [Solanum lycopersicum]
Solyc09g090470.2.1	Down	Down	2159	135	60	6.59	2.87	-1.199227728	2.47E-08	2.12E-07	108	41	5.09	1.97	-1.369470027	4.71E-08	2.72E-07	Peptide transporter (AHRD V1 **-* A6YJX4_9MAGN); contains Interpro domain(s) IPR000109 TGF-beta receptor, type I/II extracellular region	K14638|1|8e-140|496|ppp:PHYPADRAFT_134814|solute carrier family 15 (peptide/histidine transporter), member 3/4	GO:0044464	-	GO:0015833//peptide transport	gi|460404576|ref|XP_004247757.1|/0/PREDICTED: peptide transporter PTR3-A-like [Solanum lycopersicum]
Solyc09g090800.1.1	Down	Down	573	216	0	41.74	0.01	-12.02721489	8.74E-67	5.12E-65	67	0	12.49	0.01	-10.28655776	1.21E-20	1.43E-19	Plasma membrane associated protein (AHRD V1 ***- B6SJ93_MAIZE); contains Interpro domain(s) IPR008390 AWPM-19-like	-	GO:0031410//cytoplasmic vesicle	-	-	gi|460404622|ref|XP_004247780.1|/2.22605e-81/PREDICTED: uncharacterized protein LOC101267061 [Solanum lycopersicum]
Solyc09g090970.2.1	Down	Down	794	683.13	1	93.49	0.13	-9.490156624	4.69E-207	8.57E-205	275.27	2	36.33	0.27	-7.072058148	1.67E-78	5.68E-77	Major allergen Mal d 1 (AHRD V1 ***- Q84LA7_MALDO); contains Interpro domain(s) IPR000916 Bet v I allergen	-	-	-	GO:0006950//response to stress	gi|350539161|ref|NP_001234122.1|/1.97491e-86/Pathogenesis-related protein STH-2-like [Solanum lycopersicum]
Solyc09g091510.2.1	Down	Down	1446	5570	2262	409.66	162.79	-1.331414953	0	0	5992	2209	425.06	159.5	-1.414110077	0	0	Chalcone synthase (AHRD V1 ***- Q56I79_9SOLN); contains Interpro domain(s) IPR011141 Polyketide synthase, type III	K00660|1|0.0|681|pop:POPTR_814871|chalcone synthase [EC:2.3.1.74]	-	GO:0016747//transferase activity, transferring acyl groups other than amino-acyl groups	GO:0009699//phenylpropanoid biosynthetic process	gi|5921769|sp|Q43163.1|CHSB_SOLTU/0/RecName: Full=Chalcone synthase 1B; AltName: Full=Naringenin-chalcone synthase 1B
Solyc09g091560.2.1	Down	Down	2417	192	87	8.36	3.71	-1.172083755	6.51E-11	7.18E-10	622	90	26.13	3.85	-2.762776774	5.91E-97	2.45E-95	Ankyrin repeat domain-containing protein 13C-A (AHRD V1 *-*- C0H9Z7_SALSA); contains Interpro domain(s) IPR002110 Ankyrin	-	-	-	-	gi|460404732|ref|XP_004247835.1|/0/PREDICTED: ankyrin repeat domain-containing protein 13C-B-like isoform 1 [Solanum lycopersicum]
Solyc09g091600.2.1	Down	Down	1118	208	69	19.94	6.47	-1.623827792	3.20E-18	5.52E-17	192	53	17.75	4.99	-1.830707304	2.33E-19	2.61E-18	Male sterility MS5 family protein (AHRD V1 **-- D7KE75_ARALY); contains Interpro domain(s) IPR011990 Tetratricopeptide-like helical	-	-	-	-	gi|460404738|ref|XP_004247838.1|/2.52412e-158/PREDICTED: uncharacterized protein LOC101258787 [Solanum lycopersicum]
Solyc09g097960.2.1	Down	Down	1214	528.71	84	46.55	7.24	-2.684719565	5.62E-82	4.08E-80	623.48	36.01	52.94	3.11	-4.089371709	2.20E-137	1.21E-135	Aldo/keto reductase family protein (AHRD V1 **-- D7KWQ9_ARALY); contains Interpro domain(s) IPR001395 Aldo/keto reductase	K05275|1|3e-45|181|zma:100272747|pyridoxine 4-dehydrogenase [EC:1.1.1.65];K00064|2|5e-21|100|smo:SELMODRAFT_124085|D-threo-aldose 1-dehydrogenase [EC:1.1.1.122]	-	GO:0004033//aldo-keto reductase (NADP) activity	GO:0008152//metabolic process	gi|460405103|ref|XP_004248016.1|/1.03459e-176/PREDICTED: auxin-induced protein PCNT115-like [Solanum lycopersicum]
Solyc09g098120.2.1	Down	Down	867	1042	12	130.06	1.47	-6.467217364	2.33E-295	5.75E-293	498	20	59.96	2.45	-4.613146729	4.18E-119	1.99E-117	DUF1264 domain protein (AHRD V1 **-- B8NLT6_ASPFN); contains Interpro domain(s) IPR010686 Protein of unknown function DUF1264	-	-	-	GO:0009725//response to hormone	gi|460405079|ref|XP_004248004.1|/1.62131e-140/PREDICTED: uncharacterized protein LOC101262752 [Solanum lycopersicum]
Solyc09g098400.1.1	Down	Down	465	82	0	19.84	0.01	-10.95419631	8.30E-26	1.98E-24	37	0	8.63	0.01	-9.753216749	1.01E-11	7.73E-11	Unknown Protein (AHRD V1)	-	-	-	-	-
Solyc10g005180.2.1	Down	Down	1249	93	11	7.95	0.92	-3.111249094	5.55E-18	9.44E-17	107	19	8.82	1.59	-2.47175189	5.70E-16	5.51E-15	Genomic DNA chromosome 5 TAC clone K15C23 (AHRD V1 **-- Q9LU01_ARATH)	-	GO:0009534//chloroplast thylakoid	-	GO:0043623//cellular protein complex assembly;GO:0006972//hyperosmotic response;GO:0009657//plastid organization;GO:0009408//response to heat	gi|460405892|ref|XP_004248408.1|/1.81673e-107/PREDICTED: uncharacterized protein LOC101259586 isoform 1 [Solanum lycopersicum]
Solyc10g005200.2.1	Down	Down	1756	52	14	3.13	0.83	-1.914979416	1.14E-06	7.95E-06	34	4	1.98	0.24	-3.044394119	4.38E-07	2.31E-06	Novel protein (AHRD V1 *-*- B8JM89_DANRE); contains Interpro domain(s) IPR008166 Protein of unknown function DUF23	-	GO:0043231//intracellular membrane-bounded organelle	-	-	gi|460405890|ref|XP_004248407.1|/0/PREDICTED: uncharacterized protein LOC101259294 [Solanum lycopersicum]
Solyc10g005300.2.1	Down	Down	1599	37	1	2.45	0.06	-5.351675438	9.68E-11	1.05E-09	45	2	2.88	0.13	-4.469485283	1.22E-11	9.31E-11	Serine/threonine-protein kinase (AHRD V1 **** C6ZRV0_SOYBN); contains Interpro domain(s) IPR002290 Serine/threonine protein kinase	K13430|1|1e-125|448|zma:100283091|serine/threonine-protein kinase PBS1 [EC:2.7.11.1]	-	GO:0004871//signal transducer activity;GO:0004713//protein tyrosine kinase activity;GO:0032559	GO:0006464//cellular protein modification process	gi|460405876|ref|XP_004248400.1|/0/PREDICTED: serine/threonine-protein kinase PBS1-like [Solanum lycopersicum]
Solyc10g005330.2.1	Down	Down	2379	264	103.96	11.68	4.5	-1.376043368	2.31E-18	4.01E-17	308	53	13.15	2.3	-2.515357033	4.00E-44	8.41E-43	Homeobox-leucine zipper protein ATHB-14 (AHRD V1 ***- ATB14_ARATH); contains Interpro domain(s) IPR002913 Lipid-binding START	K09338|1|0.0|1070|ath:AT4G04890|homeobox-leucine zipper protein	GO:0043231//intracellular membrane-bounded organelle;GO:0043234//protein complex	GO:0001071//nucleic acid binding transcription factor activity;GO:0003677//DNA binding;GO:0005515//protein binding	GO:0044267//cellular protein metabolic process;GO:0008544//epidermis development;GO:0006351//transcription, DNA-templated;GO:0009793//embryo development ending in seed dormancy	gi|460405870|ref|XP_004248397.1|/0/PREDICTED: homeobox-leucine zipper protein MERISTEM L1-like [Solanum lycopersicum]
Solyc10g005950.2.1	Down	Down	1122	35	1	3.34	0.09	-5.213779291	3.76E-10	3.87E-09	265	0	24.41	0.01	-11.25325658	1.64E-79	5.67E-78	Nudix hydrolase 2 (AHRD V1 **-- B6U183_MAIZE); contains Interpro domain(s) IPR000086 NUDIX hydrolase domain	-	-	GO:0004551//nucleotide diphosphatase activity	-	gi|460405747|ref|XP_004248336.1|/9.9833e-163/PREDICTED: nudix hydrolase 2-like [Solanum lycopersicum]
Solyc10g007100.2.1	Down	Down	1738	927	308	56.48	18.36	-1.62117403	1.65E-75	1.09E-73	556	201.98	32.67	12.08	-1.435346	3.60E-38	6.73E-37	Multidrug resistance protein mdtK (AHRD V1 ***- MDTK_YERE8); contains Interpro domain(s) IPR002528 Multi antimicrobial extrusion protein MatE	K03327|1|4e-160|563|vvi:100241893|multidrug resistance protein, MATE family	-	GO:0022857//transmembrane transporter activity	GO:0006810//transport	gi|460405587|ref|XP_004248257.1|/0/PREDICTED: MATE efflux family protein ALF5-like [Solanum lycopersicum]
Solyc10g007600.2.1	Down	Down	1574	5198	1749.71	350.47	115.44	-1.602147751	0	0	3759	808	244.46	53.49	-2.192257313	0	0	L-lactate dehydrogenase (AHRD V1 ***- LLDD_VIBPA); contains Interpro domain(s) IPR012133 Alpha-hydroxy acid dehydrogenase, FMN-dependent	K11517|1|3e-177|619|vvi:100232932|(S)-2-hydroxy-acid oxidase [EC:1.1.3.15]	GO:0005840//ribosome;GO:0009532//plastid stroma;GO:0005576//extracellular region;GO:0042579//microbody	GO:0003973//(S)-2-hydroxy-acid oxidase activity;GO:0000166//nucleotide binding	GO:0008152//metabolic process	gi|460405521|ref|XP_004248224.1|/0/PREDICTED: peroxisomal (S)-2-hydroxy-acid oxidase GLO5 isoform 1 [Solanum lycopersicum]
Solyc10g007800.2.1	Down	Down	1437	403	0	29.83	0.01	-11.54254826	5.70E-124	6.02E-122	110	1	7.85	0.07	-6.809193922	1.12E-31	1.82E-30	Meiosis 5 (AHRD V1 *-*- B6T5X0_MAIZE)	-	-	-	-	gi|460405491|ref|XP_004248209.1|/2.37502e-45/PREDICTED: uncharacterized protein LOC101250930 [Solanum lycopersicum]
Solyc10g007880.2.1	Down	Down	1689	51	17	3.2	1.04	-1.621488377	1.97E-05	0.000111792	48	14	2.9	0.86	-1.753644335	1.51E-05	6.66E-05	Cytochrome P450	K15638|1|4e-126|450|ath:AT1G17060|cytochrome P450, family 72, subfamily C, polypeptide 1;K15639|3|6e-111|399|aly:ARALYDRAFT_901457|cytochrome P450, family 734, subfamily A, polypeptide 1 (PHYB activation tagged suppressor 1) [EC:1.14.-.-];K10717|5|8e-92|336|vvi:100258332|cytokinin trans-hydroxylase	-	-	-	gi|460405475|ref|XP_004248201.1|/0/PREDICTED: secologanin synthase-like [Solanum lycopersicum]
Solyc10g008040.2.1	Down	Down	2160	52	0	2.54	0.01	-7.988684687	1.24E-16	1.98E-15	13	0	0.61	0.01	-5.930737338	0.000137612	0.000531563	Seed biotin-containing protein SBP65 (AHRD V1 *-*- SBP65_PEA); contains Interpro domain(s) IPR006777 Microvirus H protein (pilot protein)	K14317|1|4e-06|52.0|olu:OSTLU_15396|nuclear pore complex protein Nup214	-	-	-	gi|460406041|ref|XP_004248482.1|/0/PREDICTED: seed biotin-containing protein SBP65-like [Solanum lycopersicum]
Solyc10g008230.1.1	Down	Down	2355	87.57	43.33	3.92	1.9	-1.044854236	6.24E-05	0.000322887	85.87	32.96	3.7	1.45	-1.351472371	1.10E-06	5.55E-06	Cc-nbs-lrr, resistance protein	K13457|1|2e-61|236|vvi:100252764|disease resistance protein RPM1	-	-	-	gi|460406029|ref|XP_004248476.1|/0/PREDICTED: putative late blight resistance protein homolog R1B-12-like [Solanum lycopersicum]
Solyc10g009430.2.1	Down	Down	1742	359	111	21.82	6.6	-1.725113172	6.38E-33	1.92E-31	566	159	33.18	9.49	-1.805833894	5.01E-53	1.23E-51	Diacylglycerol O-acyltransferase (AHRD V1 ***- Q124V7_POLSJ); contains Interpro domain(s) IPR009721 Protein of unknown function DUF1298	K15406|1|2e-94|344|aly:ARALYDRAFT_330267|wax-ester synthase / diacylglycerol O-acyltransferase [EC:2.3.1.75 2.3.1.20]	-	-	-	gi|460405234|ref|XP_004248081.1|/0/PREDICTED: O-acyltransferase WSD1-like [Solanum lycopersicum]
Solyc10g011660.2.1	Down	Down	2001	533	147	28.13	7.59	-1.889937762	2.63E-54	1.26E-52	357	139.58	18.17	7.23	-1.329490867	1.72E-22	2.17E-21	GH3 family protein (AHRD V1 ***- B9GQG9_POPTR); contains Interpro domain(s) IPR004993 GH3 auxin-responsive promoter	K14506|1|0.0|865|vvi:100251627|jasmonic acid-amino synthetase;K14487|3|0.0|844|pop:POPTR_816623|auxin responsive GH3 gene family	-	-	-	gi|460405222|ref|XP_004248075.1|/0/PREDICTED: probable indole-3-acetic acid-amido synthetase GH3.5-like [Solanum lycopersicum]
Solyc10g011740.2.1	Down	Down	976	432	194	47.67	20.95	-1.186131381	4.40E-23	9.40E-22	2022.16	235.02	215.21	25.46	-3.079440792	0	0	Ubiquitin-conjugating enzyme E2 8 (AHRD V1 **** UBC8_ARATH); contains Interpro domain(s) IPR000608 Ubiquitin-conjugating enzyme, E2	K06689|1|2e-84|310|vvi:100232965|ubiquitin-conjugating enzyme E2 D/E [EC:6.3.2.19]	-	GO:0016879//ligase activity, forming carbon-nitrogen bonds;GO:0032559	GO:0006464//cellular protein modification process	gi|460405216|ref|XP_004248072.1|/2.57197e-84/PREDICTED: ubiquitin-conjugating enzyme E2 28-like [Solanum lycopersicum]
Solyc10g017540.2.1	Down	Down	741	32	0	4.71	0.01	-8.87958325	1.62E-10	1.72E-09	16	0	2.27	0.01	-7.826548487	1.76E-05	7.73E-05	Remorin 2 (AHRD V1 ***- Q9XEX9_SOLLC); contains Interpro domain(s) IPR005516 Remorin, C-terminal region	K08818|1|1e-07|54.7|vvi:100246062|cell division cycle 2-like [EC:2.7.11.22]	-	-	-	gi|460406360|ref|XP_004248633.1|/7.33796e-69/PREDICTED: remorin-like [Solanum lycopersicum]
Solyc10g018590.1.1	Down	Down	621	96	11	17.03	1.91	-3.156433892	9.25E-19	1.64E-17	54	3	9.24	0.52	-4.151309323	3.53E-13	2.95E-12	Os04g0551700 protein (Fragment) (AHRD V1 ***- Q0JB74_ORYSJ); contains Interpro domain(s) IPR006843 PAP fibrillin	-	GO:0009536//plastid	-	-	gi|460406193|ref|XP_004248552.1|/1.65868e-115/PREDICTED: probable plastid-lipid-associated protein 11, chloroplastic-like [Solanum lycopersicum]
Solyc10g047240.1.1	Down	Down	960	214	84	24.02	9.23	-1.379833598	4.90E-15	7.15E-14	298	74	32.26	8.16	-1.983105381	2.44E-32	4.05E-31	Annexin (AHRD V1 ***- D2D2Z9_GOSHI); contains Interpro domain(s) IPR009118 Annexin, type plant	-	-	GO:0005488//binding	-	gi|460406706|ref|XP_004248802.1|/1.09474e-180/PREDICTED: annexin-like protein RJ4-like [Solanum lycopersicum]
Solyc10g047800.1.1	Down	Down	288	67	19	27.62	7.66	-1.850297022	7.14E-08	5.75E-07	69	31	27.43	12.54	-1.129217274	0.000184477	0.00069905	Unknown Protein (AHRD V1)	-	-	-	-	-
Solyc10g052510.1.1	Down	Down	927	65.73	30.92	7.65	3.52	-1.119884319	0.000201822	0.000942752	65.88	26.05	7.4	2.98	-1.31221294	5.21E-05	0.000214626	Isoflavone reductase-like protein 5 (AHRD V1 ***- Q3KN68_VITVI); contains Interpro domain(s) IPR008030 NmrA-like	K00224|1|4e-121|432|aly:ARALYDRAFT_476671|[EC:1.3.1.-];K13081|5|9e-64|241|vvi:100233112|leucoanthocyanidin reductase [EC:1.17.1.3]	GO:0044424	GO:0003824//catalytic activity	GO:0008152//metabolic process	gi|460406521|ref|XP_004248711.1|/1.90492e-174/PREDICTED: isoflavone reductase homolog [Solanum lycopersicum]
Solyc10g075050.1.1	Down	Down	351	116	0	38.24	0.01	-11.90086681	3.33E-36	1.12E-34	28	0	8.9	0.01	-9.797661526	4.77E-09	3.00E-08	Non-specific lipid-transfer protein (AHRD V1 ***- A7UGG9_SOLTU); contains Interpro domain(s) IPR013770 Plant lipid transfer protein and hydrophobic protein, helical	-	-	-	-	gi|460407200|ref|XP_004249042.1|/1.15536e-38/PREDICTED: non-specific lipid-transfer protein 1-like [Solanum lycopersicum]
Solyc10g076480.1.1	Down	Down	1452	25	3	1.83	0.21	-3.123382416	1.18E-05	6.94E-05	58	3	4.1	0.22	-4.220048481	2.79E-14	2.48E-13	Ammonium transporter (AHRD V1 ***- B9HCZ0_POPTR); contains Interpro domain(s) IPR001905 Ammonium transporter	K03320|1|0.0|724|mtr:MTR_7g069640|ammonium transporter, Amt family	GO:0031224//intrinsic component of membrane	GO:0015101//organic cation transmembrane transporter activity	GO:0015696//ammonium transport	gi|460407252|ref|XP_004249068.1|/0/PREDICTED: ammonium transporter 3 member 1-like [Solanum lycopersicum]
Solyc10g078530.1.1	Down	Down	1308	52	19	4.24	1.52	-1.479992941	5.13E-05	0.000270318	63	21	4.95	1.68	-1.558967292	4.76E-06	2.23E-05	Patatin-like protein 3 (AHRD V1 ***- B6TPQ5_MAIZE); contains Interpro domain(s) IPR002641 Patatin	-	-	-	GO:0008152//metabolic process	gi|460407411|ref|XP_004249146.1|/0/PREDICTED: patatin group A-3-like [Solanum lycopersicum]
Solyc10g078550.1.1	Down	Down	1236	77	28	6.65	2.37	-1.488467281	7.12E-07	5.08E-06	81	18	6.75	1.53	-2.141355849	1.07E-10	7.64E-10	Glutamate dehydrogenase (AHRD V1 **** Q8L6A0_TOBAC); contains Interpro domain(s) IPR014362 Glutamate dehydrogenase	K00261|1|0.0|753|rcu:RCOM_1121650|glutamate dehydrogenase (NAD(P)+) [EC:1.4.1.3]	GO:0044429//mitochondrial part	GO:0046914//transition metal ion binding;GO:0016639//oxidoreductase activity, acting on the CH-NH2 group of donors, NAD or NADP as acceptor;GO:0032559	GO:0009642//response to light intensity;GO:0019752//carboxylic acid metabolic process;GO:0010038//response to metal ion;GO:0006970//response to osmotic stress	gi|71834851|gb|AAL36888.3|AF403178_1/0/NADH-glutamate dehydrogenase [Solanum lycopersicum]
Solyc10g078770.1.1	Down	Down	267	281	3	126.38	1.32	-6.581086431	5.77E-81	4.17E-79	141	8	61.16	3.53	-4.114848318	2.46E-32	4.07E-31	Seed maturation protein LEA 4 (AHRD V1 ***- Q9FE69_GLYTO); contains Interpro domain(s) IPR005513 Late embryogenesis abundant (LEA) group 1	-	-	-	GO:0007275//multicellular organismal development	gi|266455|sp|Q00747.1|LE25_SOLLC/1.07153e-31/RecName: Full=Protein LE25
Solyc10g078780.1.1	Down	Down	666	195	0	32.11	0.01	-11.64880695	2.31E-60	1.22E-58	78	0	12.39	0.01	-10.27496047	6.51E-24	8.56E-23	Seed maturation protein LEA 4 (AHRD V1 *-*- Q9FNW7_GLYTO); contains Interpro domain(s) IPR005513 Late embryogenesis abundant (LEA) group 1	-	-	-	-	gi|460408592|ref|XP_004249727.1|/3.03765e-20/PREDICTED: uncharacterized protein LOC101250176 [Solanum lycopersicum]
Solyc10g078910.1.1	Down	Down	2010	52	17	2.73	0.87	-1.649813645	1.28E-05	7.47E-05	147	12	7.45	0.62	-3.586900305	1.84E-30	2.91E-29	Os06g0207500 protein (Fragment) (AHRD V1 ***- Q0DDQ9_ORYSJ); contains Interpro domain(s) IPR004253 Protein of unknown function DUF231, plant	-	-	-	GO:0009664//plant-type cell wall organization;GO:0009832//plant-type cell wall biogenesis;GO:0009250//glucan biosynthetic process	gi|460407482|ref|XP_004249181.1|/0/PREDICTED: uncharacterized protein LOC101255642 [Solanum lycopersicum]
Solyc10g079370.1.1	Down	Down	939	475.83	206.01	54.66	23.16	-1.238850207	7.96E-27	1.98E-25	1406.24	302.06	155.8	34.06	-2.193544893	3.92E-166	2.55E-164	Transcription initiation factor IIB-2 (AHRD V1 ***- D7L8X6_ARALY); contains Interpro domain(s) IPR000812 Transcription factor TFIIB related	K03124|1|8e-129|457|aly:ARALYDRAFT_478363|transcription initiation factor TFIIB	GO:0043231//intracellular membrane-bounded organelle	GO:0008135//translation factor activity, nucleic acid binding;GO:0046914//transition metal ion binding	GO:0006351//transcription, DNA-templated;GO:0006412//translation	gi|460407554|ref|XP_004249217.1|/7.91945e-168/PREDICTED: transcription initiation factor IIB-2-like [Solanum lycopersicum]
Solyc10g080100.1.1	Down	Down	2838	90.04	29.03	3.33	1.05	-1.665132849	6.09E-09	5.61E-08	106.28	49.01	3.79	1.78	-1.090320607	6.54E-06	3.02E-05	Actin-binding protein gelsolin (AHRD V1 **-* D8UJD7_VOLCA); contains Interpro domain(s) IPR007122 Gelsolin	K05768|1|0.0|890|vvi:100254775|gelsolin	-	GO:0003779//actin binding	GO:0007015//actin filament organization	gi|460407644|ref|XP_004249261.1|/0/PREDICTED: villin-2-like [Solanum lycopersicum]
Solyc10g080240.1.1	Down	Down	153	34	8	30.25	6.97	-2.117704581	3.10E-05	0.000168966	69	27	59.22	23.59	-1.327909072	2.15E-05	9.32E-05	Remorin family protein (AHRD V1 ***- D7LHZ1_ARALY); contains Interpro domain(s) IPR005516 Remorin, C-terminal region	-	-	-	-	gi|460407663|ref|XP_004249270.1|/4.2387e-12/PREDICTED: uncharacterized protein LOC101257912 [Solanum lycopersicum]
Solyc10g081170.1.1	Down	Down	450	1570.06	587.05	393.62	144.02	-1.450534354	8.55E-108	7.92E-106	7065.95	579.98	1708.6	142.75	-3.581252037	0	0	Calmodulin-2 (AHRD V1 ***- D7LFI7_ARALY); contains Interpro domain(s) IPR011992 EF-Hand type	K02183|1|3e-81|298|vvi:100232908|calmodulin	GO:0031090//organelle membrane	GO:0046872//metal ion binding	GO:0019932//second-messenger-mediated signaling;GO:0009640//photomorphogenesis;GO:0009593//detection of chemical stimulus	gi|462398167|gb|EMJ03835.1|/2.83417e-80/hypothetical protein PRUPE_ppa012070mg [Prunus persica]
Solyc10g081570.1.1	Down	Down	1206	50	6	4.43	0.52	-3.09072317	3.45E-10	3.57E-09	584	5	49.93	0.44	-6.826259573	4.18E-164	2.69E-162	KED (AHRD V1 *-*- Q9LW95_TOBAC)	-	-	-	-	gi|460407884|ref|XP_004249379.1|/1.31518e-14/PREDICTED: uncharacterized protein LOC101265598 isoform 1 [Solanum lycopersicum]
Solyc10g081800.1.1	Down	Down	474	129	0	30.57	0.01	-11.57790084	3.52E-40	1.33E-38	36	0	8.23	0.01	-9.68474862	2.00E-11	1.51E-10	Phosphatidylglycerol/phosphatidylinositol transfer protein (AHRD V1 ***- C5M4G5_CANTT); contains Interpro domain(s) IPR003172 MD-2-related lipid-recognition	-	GO:0031410//cytoplasmic vesicle	-	-	gi|460407924|ref|XP_004249399.1|/1.1913e-85/PREDICTED: putative phosphatidylglycerol/phosphatidylinositol transfer protein DDB_G0282179-like [Solanum lycopersicum]
Solyc10g083370.1.1	Down	Down	366	184	54	57.89	16.62	-1.800393774	1.32E-18	2.33E-17	102	24	30.95	7.41	-2.062393962	1.47E-12	1.18E-11	Unknown Protein (AHRD V1)	-	-	-	-	-
Solyc10g083380.1.1	Down	Down	900	599	119	71.91	13.98	-2.362828049	2.29E-80	1.64E-78	303	109	35.09	12.85	-1.449291588	1.13E-21	1.39E-20	Unknown Protein (AHRD V1); contains Interpro domain(s) IPR004827 Basic-leucine zipper (bZIP) transcription factor	-	-	-	-	gi|460408014|ref|XP_004249443.1|/1.09242e-78/PREDICTED: uncharacterized protein LOC101259007 isoform 1 [Solanum lycopersicum]
Solyc10g084000.1.1	Down	Down	1086	105	6	10.37	0.58	-4.160219184	3.24E-25	7.59E-24	571	1	54.4	0.1	-9.087462841	4.93E-168	3.22E-166	Heavy-metal-associated domain-containing protein-like (AHRD V1 *-*- Q6K9R4_ORYSJ); contains Interpro domain(s) IPR006121 Heavy metal transport/detoxification protein	K07213|1|2e-07|55.5|osa:4344925|copper chaperone	-	GO:0043169//cation binding	-	gi|460408094|ref|XP_004249483.1|/3.87498e-148/PREDICTED: uncharacterized protein LOC101245601 [Solanum lycopersicum]
Solyc10g084070.1.1	Down	Down	243	34	7	17.07	3.44	-2.310982588	1.10E-05	6.52E-05	58	20	28.08	9.86	-1.509883384	1.82E-05	7.97E-05	Unknown Protein (AHRD V1)	-	-	-	-	gi|460408102|ref|XP_004249486.1|/9.0077e-15/PREDICTED: uncharacterized protein LOC101246979 [Solanum lycopersicum]
Solyc10g084180.1.1	Down	Down	1482	115	47	8.25	3.3	-1.321928095	2.96E-08	2.52E-07	236	5	16.32	0.35	-5.543142325	1.40E-62	3.93E-61	C2H2L domain class transcription factor (AHRD V1 **-* D9ZIU4_MALDO); contains Interpro domain(s) IPR007087 Zinc finger, C2H2-type	-	-	-	-	gi|460408114|ref|XP_004249492.1|/0/PREDICTED: zinc finger protein NUTCRACKER-like [Solanum lycopersicum]
Solyc10g084280.1.1	Down	Down	1437	501	164	37.08	11.88	-1.642106408	2.29E-42	9.02E-41	1389	169	99.17	12.28	-3.013593195	2.76E-234	2.38E-232	Calmodulin-binding protein (AHRD V1 *--* C5HYF8_BRARP); contains Interpro domain(s) IPR000048 IQ calmodulin-binding region	-	-	-	-	gi|460408131|ref|XP_004249500.1|/0/PREDICTED: protein IQ-DOMAIN 1-like [Solanum lycopersicum]
Solyc10g084400.1.1	Down	Down	708	149	34	23	5.14	-2.161793597	3.83E-19	6.98E-18	175	50	26.06	7.58	-1.78156733	3.59E-17	3.66E-16	Glutathione S-transferase (AHRD V1 ***- Q76KW1_PEA); contains Interpro domain(s) IPR017933 Glutathione S-transferase/chloride channel, C-terminal	K00799|1|3e-98|355|gmx:100793025|glutathione S-transferase [EC:2.5.1.18]	-	-	-	gi|460408151|ref|XP_004249510.1|/3.19095e-135/PREDICTED: glutathione S-transferase L3-like isoform 2 [Solanum lycopersicum]
Solyc10g084560.1.1	Down	Down	1794	50.37	11.08	2.97	0.64	-2.214319121	1.78E-07	1.37E-06	28.78	6.98	1.64	0.4	-2.03562391	0.000142759	0.000548933	Subtilisin-like protease (AHRD V1 **-- O82777_SOLLC); contains Interpro domain(s) IPR015500 Peptidase S8, subtilisin-related	-	-	GO:0008233//peptidase activity	GO:0008152//metabolic process	gi|460408763|ref|XP_004249811.1|/0/PREDICTED: subtilisin-like protease-like [Solanum lycopersicum]
Solyc10g084770.1.1	Down	Down	1242	48.09	18.51	4.14	1.56	-1.408084739	0.000136399	0.000656568	62.3	8.59	5.17	0.73	-2.824195911	1.65E-11	1.25E-10	Receptor-like protein kinase At3g21340 (AHRD V1 ***- RLK6_ARATH); contains Interpro domain(s) IPR002290 Serine/threonine protein kinase	K00924|1|2e-141|500|osa:4337593|[EC:2.7.1.-];K05658|2|2e-120|430|vvi:100262734|ATP-binding cassette, subfamily B (MDR/TAP), member 1	-	GO:0004672//protein kinase activity;GO:0032559	GO:0006952//defense response;GO:0006464//cellular protein modification process	gi|460408202|ref|XP_004249535.1|/0/PREDICTED: probable serine/threonine-protein kinase NAK-like [Solanum lycopersicum]
Solyc10g084880.2.1	Down	Down	1686	88	25	5.53	1.54	-1.84434913	6.44E-10	6.51E-09	705	14	42.73	0.86	-5.634768847	1.40E-185	9.90E-184	Avr9/Cf-9 rapidly elicited protein 137 (AHRD V1 ***- Q9FQZ2_TOBAC); contains Interpro domain(s) IPR007700 Protein of unknown function DUF668	-	-	-	-	gi|350535437|ref|NP_001234706.1|/0/uncharacterized protein LOC100134881 [Solanum lycopersicum]
Solyc10g084970.1.1	Down	Down	1176	55	9	5	0.8	-2.64385619	1.22E-09	1.20E-08	22	2	1.93	0.18	-3.422532036	2.33E-05	0.000100625	Unknown Protein (AHRD V1)	-	-	-	-	gi|460408230|ref|XP_004249549.1|/0/PREDICTED: uncharacterized protein LOC101266378 [Solanum lycopersicum]
Solyc10g085420.1.1	Down	Down	645	213	63	36.29	10.5	-1.789182729	3.92E-21	7.77E-20	1892	21	310.89	3.51	-6.468789371	0	0	Os03g0816700 protein (Fragment) (AHRD V1 ***- Q0DMC9_ORYSJ); contains Interpro domain(s) IPR007612 Protein of unknown function DUF567	-	GO:0009536//plastid	-	-	gi|460408493|ref|XP_004249679.1|/1.40987e-120/PREDICTED: protein LURP-one-related 15-like [Solanum lycopersicum]
Solyc10g086570.2.1	Down	Down	627	38	2	6.67	0.34	-4.29408011	5.21E-10	5.31E-09	18	0	3.05	0.01	-8.252665432	4.49E-06	2.11E-05	Palmitoyltransferase PFA4 (AHRD V1 **-- B6TA04_MAIZE); contains Interpro domain(s) IPR001594 Zinc finger, DHHC-type	-	GO:0009534//chloroplast thylakoid	-	-	gi|350537805|ref|NP_001234311.1|/5.68901e-47/uncharacterized protein LOC778362 [Solanum lycopersicum]
Solyc10g086690.1.1	Down	Down	882	107	13	13.12	1.56	-3.072149786	2.93E-20	5.55E-19	967	15	114.36	1.81	-5.981449018	4.60E-260	4.28E-258	Phosphatidylcholine:ceramide cholinephosphotransferase 2 (AHRD V1 *-*- SMS2_MACFA)	-	-	GO:0016758//transferase activity, transferring hexosyl groups	GO:0006665//sphingolipid metabolic process	gi|460408344|ref|XP_004249605.1|/3.64995e-172/PREDICTED: phosphatidylinositol:ceramide inositolphosphotransferase 1-like [Solanum lycopersicum]
Solyc11g005070.1.1	Down	Down	1431	27	6	2.01	0.44	-2.191620073	0.000152326	0.000725911	38	6	2.72	0.44	-2.628031223	7.20E-07	3.70E-06	Amino acid permease (AHRD V1 ***- B9GU10_POPTR); contains Interpro domain(s) IPR013057 Amino acid transporter, transmembrane	K15015|1|3e-13|75.1|mtr:MTR_1g094620|solute carrier family 32 (vesicular inhibitory amino acid transporter);K14209|3|3e-13|74.7|smo:SELMODRAFT_54913|solute carrier family 36 (proton-coupled amino acid transporter)	GO:0031224//intrinsic component of membrane	-	-	gi|350536217|ref|NP_001233979.1|/0/amino acid transporter [Solanum lycopersicum]
Solyc11g005560.1.1	Down	Down	3261	255	76	8.2	2.39	-1.778613292	8.43E-25	1.93E-23	964	137	29.89	4.32	-2.79055968	8.97E-151	5.45E-149	Cellulose synthase (AHRD V1 ***- B9GTH4_POPTR); contains Interpro domain(s) IPR005150 Cellulose synthase	K10999|1|0.0|1650|mtr:MTR_8g092590|cellulose synthase A [EC:2.4.1.12]	GO:0031224//intrinsic component of membrane	GO:0016759//cellulose synthase activity;GO:0046914//transition metal ion binding	GO:0045229//external encapsulating structure organization;GO:0009250//glucan biosynthetic process	gi|460408900|ref|XP_004249879.1|/0/PREDICTED: cellulose synthase A catalytic subunit 6 [UDP-forming]-like [Solanum lycopersicum]
Solyc11g005900.1.1	Down	Down	915	63	25	7.43	2.89	-1.362292718	2.77E-05	0.000153042	78	36	8.88	4.17	-1.090512293	0.000109726	0.000430214	Guanylate kinase family protein expressed (AHRD V1 ***- Q10M74_ORYSJ); contains Interpro domain(s) IPR017665 Guanylate kinase, sub-group	K00942|1|3e-102|369|vvi:100251166|guanylate kinase [EC:2.7.4.8]	GO:0009536//plastid	GO:0016776//phosphotransferase activity, phosphate group as acceptor	GO:0009117//nucleotide metabolic process;GO:0006796//phosphate-containing compound metabolic process	gi|460408947|ref|XP_004249902.1|/1.80517e-169/PREDICTED: guanylate kinase-like [Solanum lycopersicum]
Solyc11g006270.1.1	Down	Down	801	996	424	135.06	56.26	-1.263419005	3.24E-56	1.60E-54	622	121	81.35	16.11	-2.336185852	2.28E-80	7.95E-79	3-oxo-5-alpha-steroid 4-dehydrogenase family protein (AHRD V1 ***- D7M7I5_ARALY); contains Interpro domain(s) IPR001104 3-oxo-5-alpha-steroid 4-dehydrogenase, C-terminal	K10258|1|5e-12|69.7|cme:CMD146C|enoyl reductase [EC:1.3.1.-];K09591|2|2e-11|67.4|pop:POPTR_774012|probable steroid reductase DET2 [EC:1.3.99.-]	-	-	-	gi|460408991|ref|XP_004249924.1|/1.66523e-133/PREDICTED: steroid 5-alpha-reductase DET2-like [Solanum lycopersicum]
Solyc11g006750.1.1	Down	Down	261	78	29	36.02	13.1	-1.459231369	9.08E-07	6.38E-06	111	40	49.44	18.13	-1.447299818	8.15E-09	5.03E-08	Unknown Protein (AHRD V1)	-	-	-	-	-
Solyc11g006990.1.1	Down	Down	1137	641	202	60.38	18.62	-1.697217684	3.17E-56	1.57E-54	478	162	43.43	14.98	-1.535654329	4.25E-36	7.70E-35	Os06g0207500 protein (Fragment) (AHRD V1 **-- Q0DDQ9_ORYSJ); contains Interpro domain(s) IPR004253 Protein of unknown function DUF231, plant	-	-	-	-	gi|460409078|ref|XP_004249967.1|/0/PREDICTED: uncharacterized protein LOC101268242 [Solanum lycopersicum]
Solyc11g008260.1.1	Down	Down	1161	741	23	68.31	2.07	-5.044394119	2.29E-190	3.74E-188	303	14	26.94	1.27	-4.406849449	4.36E-71	1.37E-69	Cysteine proteinase cathepsin F (AHRD V1 **-- D3TN89_GLOMM); contains Interpro domain(s) IPR013128 Peptidase C1A, papain	K01373|1|1e-148|524|pop:POPTR_886026|cathepsin F [EC:3.4.22.41];K01376|3|2e-119|427|osa:4343231|[EC:3.4.22.-]	GO:0044464	GO:0004175//endopeptidase activity	GO:0019538//protein metabolic process	gi|460409234|ref|XP_004250044.1|/0/PREDICTED: cysteine proteinase 15A-like isoform 2 [Solanum lycopersicum]
Solyc11g010100.1.1	Down	Down	675	235	119	38.15	18.91	-1.012533694	1.39E-10	1.49E-09	374	174	58.57	27.73	-1.078714278	3.33E-17	3.40E-16	Ras-related protein Rab-25 (AHRD V1 ***- RAB25_BOVIN); contains Interpro domain(s) IPR015595 Rab11-related	K07976|1|3e-107|385|ath:AT5G65270|Rab family, other	GO:0016020//membrane	GO:0032561//guanyl ribonucleotide binding;GO:0003824//catalytic activity	GO:0035556//intracellular signal transduction;GO:0006810//transport	gi|460409367|ref|XP_004250110.1|/4.38126e-123/PREDICTED: ras-related protein Rab11D-like [Solanum lycopersicum]
Solyc11g010200.1.1	Down	Down	810	144.98	70.69	19.43	9.27	-1.067644657	1.47E-07	1.15E-06	165	56.98	21.33	7.5	-1.507921465	2.00E-13	1.70E-12	14-3-3 protein beta/alpha-1 (AHRD V1 **-- 143B1_ONCMY); contains Interpro domain(s) IPR000308 14-3-3 protein	K06630|1|2e-124|431|gmx:100792014|tyrosine 3-monooxygenase/tryptophan 5-monooxygenase activation protein	-	GO:0005515//protein binding	-	gi|350538649|ref|NP_001234097.1|/2.0004e-136/14-3-3 protein 6 [Solanum lycopersicum]
Solyc11g010250.1.1	Down	Down	426	23	4	6.12	1.04	-2.556948125	0.000143864	0.000687977	255	3	65.46	0.78	-6.390995668	5.45E-71	1.71E-69	Avr9/Cf-9 rapidly elicited protein 75 (AHRD V1 ***- Q9FQY9_TOBAC)	-	-	-	-	gi|460409381|ref|XP_004250117.1|/1.91325e-57/PREDICTED: uncharacterized protein LOC101262884 isoform 1 [Solanum lycopersicum]
Solyc11g010440.1.1	Down	Down	780	130	42	18.13	5.73	-1.661771881	2.80E-12	3.45E-11	348	50	46.8	6.84	-2.7744403	3.48E-55	8.81E-54	FIP1 (AHRD V1 **-- B6SNS7_MAIZE); contains Interpro domain(s) IPR004182 GRAM	-	-	-	GO:0034968//histone lysine methylation;GO:0010481//epidermal cell division;GO:0048764	gi|460409417|ref|XP_004250135.1|/2.38326e-145/PREDICTED: GLABRA2 expression modulator-like isoform 2 [Solanum lycopersicum]
Solyc11g010520.1.1	Down	Down	321	3869	72	1409.77	25.67	-5.779232704	0	0	1236	28	434.39	10.02	-5.438036478	0	0	Unknown Protein (AHRD V1); contains Interpro domain(s) IPR010800 Glycine rich	-	-	-	-	gi|460409431|ref|XP_004250142.1|/4.57203e-11/PREDICTED: uncharacterized protein LOC101244731 [Solanum lycopersicum]
Solyc11g010530.1.1	Down	Down	285	147	12	61.32	4.9	-3.645504043	1.28E-31	3.73E-30	56	1	22.53	0.41	-5.780079594	6.61E-16	6.36E-15	Unknown Protein (AHRD V1); contains Interpro domain(s) IPR010800 Glycine rich	-	-	-	-	-
Solyc11g011040.1.1	Down	Down	555	153	76	30.59	14.87	-1.04065546	1.23E-07	9.66E-07	272	108	52.45	21.2	-1.306878508	5.56E-17	5.63E-16	ADP-ribosylation factor-like protein (AHRD V1 ***- Q8W4C8_ARATH); contains Interpro domain(s) IPR006688 ADP-ribosylation factor	K07977|1|2e-96|349|ath:AT5G37680|Arf/Sar family, other	-	GO:0032561//guanyl ribonucleotide binding	-	gi|460409493|ref|XP_004250173.1|/6.2247e-102/PREDICTED: ADP-ribosylation factor-like protein 8B-A-like [Solanum lycopersicum]
Solyc11g011210.1.1	Down	Down	291	382	176	155.6	70.15	-1.149327051	1.18E-19	2.20E-18	258	115	101.36	45.99	-1.140096327	2.41E-13	2.04E-12	Gibberellin regulated protein (AHRD V1 **-- A2Q374_MEDTR); contains Interpro domain(s) IPR003854 Gibberellin regulated protein	-	-	-	-	gi|350534694|ref|NP_001234666.1|/6.09196e-48/protein RSI-1 precursor [Solanum lycopersicum]
Solyc11g011540.1.1	Down	Down	1107	76	12	7.36	1.14	-2.690671942	4.40E-13	5.75E-12	53	15	4.95	1.43	-1.791413378	3.67E-06	1.74E-05	F-box family protein (AHRD V1 ***- D7KQH0_ARALY); contains Interpro domain(s) IPR001810 Cyclin-like F-box	-	-	-	-	gi|460410239|ref|XP_004250538.1|/0/PREDICTED: F-box/FBD/LRR-repeat protein At1g13570-like [Solanum lycopersicum]
Solyc11g011620.1.1	Down	Down	645	125.14	58.74	21.32	9.79	-1.122826673	2.73E-07	2.07E-06	164.04	58.63	26.95	9.81	-1.457960231	1.12E-12	9.02E-12	Fatty acid-binding protein-like protein (AHRD V1 ***- D6FMZ4_MYCTU); contains Interpro domain(s) IPR014878 Region of unknown function DUF1794	-	-	-	GO:0051234//establishment of localization	gi|460409576|ref|XP_004250214.1|/2.32391e-123/PREDICTED: UPF0678 fatty acid-binding protein-like protein At1g79260-like [Solanum lycopersicum]
Solyc11g012450.1.1	Down	Down	1734	315	97	19.24	5.8	-1.729983994	3.26E-29	8.73E-28	191	85	11.25	5.1	-1.141355849	2.83E-10	1.96E-09	Predicted transporter (AHRD V1 ***- Q2TZC8_ASPOR); contains Interpro domain(s) IPR003663 Sugar/inositol transporter	K08150|1|0.0|836|pop:POPTR_254734|MFS transporter, SP family, solute carrier family 2 (myo-inositol transporter), member 13	GO:0031224//intrinsic component of membrane	GO:0016628//oxidoreductase activity, acting on the CH-CH group of donors, NAD or NADP as acceptor;GO:0005365//myo-inositol transmembrane transporter activity	GO:0008152//metabolic process;GO:0071702	gi|460409698|ref|XP_004250275.1|/0/PREDICTED: inositol transporter 4 isoform 1 [Solanum lycopersicum]
Solyc11g017470.1.1	Down	Down	876	4556	1537	562.59	185.72	-1.598954723	0	0	3950	1475	470.46	178.82	-1.395563963	1.24E-247	1.12E-245	NAC domain protein IPR003441 (AHRD V1 ***- B9GU14_POPTR); contains Interpro domain(s) IPR003441 No apical meristem (NAM) protein	-	-	GO:0003676//nucleic acid binding	-	gi|461940837|gb|AGH20611.1|/3.48558e-175/NAC4 domain protein [Solanum lycopersicum]
Solyc11g040150.1.1	Down	Down	1440	81	40	5.98	2.89	-1.049075992	0.000110795	0.000543211	97	40	6.91	2.9	-1.25263281	1.41E-06	7.02E-06	Heparan-alpha-glucosaminide N-acetyltransferase (AHRD V1 **-- D2QUR2_SPILD); contains Interpro domain(s) IPR019259 Protein of unknown function DUF2261, transmembrane	K10532|1|2e-123|441|ppp:PHYPADRAFT_136084|heparan-alpha-glucosaminide N-acetyltransferase [EC:2.3.1.78]	GO:0044464	-	-	gi|460410576|ref|XP_004250702.1|/0/PREDICTED: heparan-alpha-glucosaminide N-acetyltransferase-like [Solanum lycopersicum]
Solyc11g040330.1.1	Down	Down	1650	24	2	1.54	0.13	-3.566346823	4.38E-06	2.77E-05	26	3	1.61	0.19	-3.082989365	1.04E-05	4.67E-05	Endo-1 4-beta-xylanase (AHRD V1 **-- B6SW51_MAIZE); contains Interpro domain(s) IPR013781 Glycoside hydrolase, subgroup, catalytic core	-	-	GO:0004553//hydrolase activity, hydrolyzing O-glycosyl compounds;GO:0043167//ion binding	GO:0000272//polysaccharide catabolic process	gi|460410588|ref|XP_004250707.1|/0/PREDICTED: uncharacterized protein LOC101263970 [Solanum lycopersicum]
Solyc11g043110.1.1	Down	Down	1080	198	0	19.67	0.01	-10.94178124	2.79E-61	1.51E-59	57	0	5.46	0.01	-9.092757141	1.14E-17	1.19E-16	GDSL esterase/lipase At1g71250 (AHRD V1 ***- GDL28_ARATH); contains Interpro domain(s) IPR001087 Lipase, GDSL	K00514|1|5e-18|90.1|rcu:RCOM_1428040|zeta-carotene desaturase [EC:1.3.5.6];K01206|2|9e-16|82.8|aly:ARALYDRAFT_475890|alpha-L-fucosidase [EC:3.2.1.51]	GO:0044464	GO:0016788//hydrolase activity, acting on ester bonds	GO:0044238	gi|460410827|ref|XP_004250819.1|/0/PREDICTED: GDSL esterase/lipase At1g71250-like [Solanum lycopersicum]
Solyc11g065520.1.1	Down	Down	1245	359	89	30.79	7.47	-2.043281719	5.33E-41	2.04E-39	251	94	20.77	7.92	-1.390928881	3.23E-17	3.30E-16	Unknown Protein (AHRD V1); contains Interpro domain(s) IPR005135 Endonuclease/exonuclease/phosphatase	-	-	-	-	gi|460411047|ref|XP_004250926.1|/0/PREDICTED: uncharacterized protein LOC101245322 [Solanum lycopersicum]
Solyc11g066680.1.1	Down	Down	1395	63.68	16	4.86	1.19	-2.02999474	3.43E-08	2.89E-07	41.34	2.11	3.04	0.16	-4.247927513	1.59E-10	1.12E-09	UDP-glucuronosyltransferase 1-6 (AHRD V1 *--- UD16_HUMAN); contains Interpro domain(s) IPR002213 UDP-glucuronosyl/UDP-glucosyltransferase	K13495|1|2e-137|487|vvi:100262460|cis-zeatin O-glucosyltransferase [EC:2.4.1.215]	-	GO:0016757//transferase activity, transferring glycosyl groups	-	gi|460411200|ref|XP_004251002.1|/0/PREDICTED: zeatin O-glucosyltransferase-like [Solanum lycopersicum]
Solyc11g066930.1.1	Down	Down	960	140	40	15.72	4.39	-1.840308373	6.90E-15	9.99E-14	164	77	17.76	8.49	-1.064795123	3.36E-08	1.97E-07	AT5G28150-like protein (Fragment) (AHRD V1 *-*- D6PS16_9BRAS); contains Interpro domain(s) IPR008586 Protein of unknown function DUF868, plant	-	-	-	-	gi|460411239|ref|XP_004251021.1|/2.61172e-174/PREDICTED: uncharacterized protein LOC101249043 [Solanum lycopersicum]
Solyc11g067060.1.1	Down	Down	717	209	71	31.84	10.58	-1.589500708	8.61E-18	1.45E-16	237	104	34.82	15.55	-1.163001623	1.01E-12	8.20E-12	Low molecular weight protein-tyrosine-phosphatase slr0328 (AHRD V1 ***- B6TIW5_MAIZE); contains Interpro domain(s) IPR000106 Protein-tyrosine phosphatase/arsenate reductase	K01104|1|2e-80|296|vvi:100253402|protein-tyrosine phosphatase [EC:3.1.3.48]	GO:0009532//plastid stroma	GO:0004721//phosphoprotein phosphatase activity	GO:0006464//cellular protein modification process	gi|460411263|ref|XP_004251033.1|/2.77177e-134/PREDICTED: putative low molecular weight protein-tyrosine-phosphatase slr0328-like [Solanum lycopersicum]
Solyc11g067250.1.1	Down	Down	2457	567	0	24.28	0.01	-11.24555271	4.02E-174	6.26E-172	226	0	9.34	0.01	-9.86727874	6.47E-68	1.95E-66	Poly (AHRD V1 ***- B9SCR8_RICCO); contains Interpro domain(s) IPR012317 Poly(ADP-ribose) polymerase, catalytic region	K10798|1|4e-95|347|gmx:100815900|poly [ADP-ribose] polymerase [EC:2.4.2.30]	GO:0043231//intracellular membrane-bounded organelle	GO:0016763//transferase activity, transferring pentosyl groups;GO:0016491//oxidoreductase activity;GO:0003676//nucleic acid binding	GO:0006464//cellular protein modification process	gi|460411971|ref|XP_004251377.1|/0/PREDICTED: poly [ADP-ribose] polymerase 3-like [Solanum lycopersicum]
Solyc11g068770.1.1	Down	Down	858	401	145	50.6	17.9	-1.499177797	3.62E-30	1.00E-28	1754	118	213.48	14.62	-3.8680857	0	0	CCR4-NOT transcription complex subunit 7 (AHRD V1 ***- B4FG48_MAIZE); contains Interpro domain(s) IPR006941 Ribonuclease CAF1	K12581|1|7e-81|298|gmx:100789409|CCR4-NOT transcription complex subunit 7/8	GO:0043231//intracellular membrane-bounded organelle	GO:0000175//3'-5'-exoribonuclease activity;GO:0005488//binding	GO:0006950//response to stress;GO:0016070//RNA metabolic process	gi|460411370|ref|XP_004251085.1|/2.43909e-165/PREDICTED: probable CCR4-associated factor 1 homolog 11-like [Solanum lycopersicum]
Solyc11g069590.1.1	Down	Down	1464	140	31	10.17	2.2	-2.20874425	1.72E-18	3.02E-17	142	24	9.95	1.71	-2.540700201	2.23E-21	2.70E-20	Receptor-like protein kinase At5g59670 (AHRD V1 *-*- RLK7_ARATH); contains Interpro domain(s) IPR002290 Serine/threonine protein kinase	K04733|1|8e-66|249|smo:SELMODRAFT_159261|interleukin-1 receptor-associated kinase 4 [EC:2.7.11.1];K13430|4|1e-58|225|osa:4329463|serine/threonine-protein kinase PBS1 [EC:2.7.11.1]	GO:0031090//organelle membrane;GO:0043231//intracellular membrane-bounded organelle	GO:0004672//protein kinase activity;GO:0019899//enzyme binding;GO:0032559	GO:0006464//cellular protein modification process;GO:0010087//phloem or xylem histogenesis	gi|460411503|ref|XP_004251150.1|/0/PREDICTED: receptor-like serine/threonine-protein kinase NCRK-like [Solanum lycopersicum]
Solyc11g071620.1.1	Down	Down	4086	227.74	80.97	5.83	2.03	-1.522016156	2.42E-18	4.20E-17	507.99	115.57	12.54	2.9	-2.112412543	2.25E-58	5.95E-57	Aldehyde oxidase (AHRD V1 ***- Q9FV25_SOLLC); contains Interpro domain(s) IPR016208 Aldehyde oxidase/xanthine dehydrogenase	K09842|1|0.0|1659|vvi:100265098|abscisic-aldehyde oxidase [EC:1.2.3.14];K11817|2|0.0|1643|vvi:100255199|indole-3-acetaldehyde oxidase [EC:1.2.3.7]	-	GO:0046914//transition metal ion binding;GO:0051536//iron-sulfur cluster binding;GO:0050662//coenzyme binding;GO:0016623	GO:0009850//auxin metabolic process	gi|350535414|ref|NP_001234449.1|/0/aldehyde oxidase [Solanum lycopersicum]
Solyc11g071640.1.1	Down	Down	1890	312.89	132	17.5	7.22	-1.27728418	6.54E-19	1.18E-17	456.95	77	24.65	4.23	-2.542858078	2.51E-65	7.30E-64	Beta-D-glucosidase (AHRD V1 ***- O82074_TROMA); contains Interpro domain(s) IPR001764 Glycoside hydrolase, family 3, N-terminal	K01188|1|0.0|686|vvi:100255282|beta-glucosidase [EC:3.2.1.21]	GO:0005618//cell wall	GO:0015926//glucosidase activity	GO:0044238	gi|460411624|ref|XP_004251206.1|/0/PREDICTED: lysosomal beta glucosidase-like [Solanum lycopersicum]
Solyc11g072380.1.1	Down	Down	1536	956	5	66.09	0.34	-7.602753439	9.98E-282	2.41E-279	343	2	22.87	0.14	-7.351885728	1.56E-98	6.60E-97	Vicilin-like protein (Fragment) (AHRD V1 **-- Q9SEW4_9ROSI); contains Interpro domain(s) IPR011051 Cupin, RmlC-type	-	-	-	-	gi|460411723|ref|XP_004251255.1|/0/PREDICTED: vicilin-like antimicrobial peptides 2-2-like [Solanum lycopersicum]
Solyc11g072480.1.1	Down	Down	858	68	24	8.58	2.96	-1.535380472	1.99E-06	1.33E-05	217	16	26.41	1.98	-3.737511966	1.01E-45	2.17E-44	Senescence-associated protein (AHRD V1 ***- B6T9C5_MAIZE); contains Interpro domain(s) IPR000301 Tetraspanin, subgroup	-	GO:0031224//intrinsic component of membrane	-	GO:0032502//developmental process	gi|460411745|ref|XP_004251266.1|/8.11964e-161/PREDICTED: tetraspanin-3-like [Solanum lycopersicum]
Solyc11g072600.1.1	Down	Down	1446	36	5	2.65	0.36	-2.879923548	3.11E-07	2.34E-06	263	9	18.66	0.65	-4.843365458	2.46E-65	7.17E-64	AP2-like ethylene-responsive transcription factor At1g79700 (AHRD V1 *--- AP2L3_ARATH); contains Interpro domain(s) IPR001471 Pathogenesis-related transcriptional factor and ERF, DNA-binding	K09284|1|2e-121|434|vvi:100246815|AP2-like factor, euAP2 lineage	-	-	GO:0008152//metabolic process;GO:0009653//anatomical structure morphogenesis;GO:0003006//developmental process involved in reproduction	gi|350540116|ref|NP_001234647.1|/0/AP2 transcription factor SlAP2d [Solanum lycopersicum]
Solyc11g073080.1.1	Down	Down	663	40	4	6.62	0.65	-3.348319594	6.20E-09	5.71E-08	49	9	7.82	1.46	-2.421200238	7.50E-08	4.25E-07	Methyl binding domain protein (AHRD V1 *-*- B9HPK6_POPTR); contains Interpro domain(s) IPR001739 Methyl-CpG DNA binding	-	GO:0043232;GO:0005634//nucleus;GO:0044446	GO:0005488//binding	-	gi|460412129|ref|XP_004251455.1|/3.02021e-121/PREDICTED: methyl-CpG-binding domain-containing protein 7-like [Solanum lycopersicum]
Solyc12g005180.1.1	Down	Down	1002	476	215	51.11	22.59	-1.177921321	5.22E-25	1.21E-23	484	207	50.12	21.82	-1.199735313	1.39E-25	1.92E-24	Chloroplast lipocalin (AHRD V1 ***- Q38JB4_SOLTU); contains Interpro domain(s) IPR013208 Lipocalin-like	K03098|1|3e-07|54.3|gmx:100500117|outer membrane lipoprotein Blc	-	-	-	gi|460412166|ref|XP_004251473.1|/1.29728e-179/PREDICTED: uncharacterized protein LOC101260607 [Solanum lycopersicum]
Solyc12g005290.1.1	Down	Down	2490	312	157	13.18	6.49	-1.022059987	9.28E-14	1.27E-12	318	101	12.96	4.19	-1.629043569	1.32E-26	1.88E-25	Receptor-like kinase (AHRD V1 ***- P93068_BRAOL); contains Interpro domain(s) IPR002290 Serine/threonine protein kinase	K04733|1|4e-59|228|smo:SELMODRAFT_33807|interleukin-1 receptor-associated kinase 4 [EC:2.7.11.1];K13430|4|4e-56|218|zma:100283091|serine/threonine-protein kinase PBS1 [EC:2.7.11.1]	-	GO:0005488//binding;GO:0004672//protein kinase activity	-	gi|460412184|ref|XP_004251482.1|/0/PREDICTED: G-type lectin S-receptor-like serine/threonine-protein kinase At4g27290-like [Solanum lycopersicum]
Solyc12g005350.1.1	Down	Down	1026	99	28	10.37	2.87	-1.853293252	4.91E-11	5.46E-10	74	25	7.48	2.57	-1.541269911	8.70E-07	4.43E-06	Dihydroflavonol-4-reductase (AHRD V1 ***- B6TUD3_MAIZE); contains Interpro domain(s) IPR016040 NAD(P)-binding domain	K13082|1|1e-69|261|mtr:MTR_124s0002|bifunctional dihydroflavonol 4-reductase/flavanone 4-reductase [EC:1.1.1.219 1.1.1.234]	-	GO:0016616//oxidoreductase activity, acting on the CH-OH group of donors, NAD or NADP as acceptor;GO:0005488//binding	GO:0008152//metabolic process	gi|460412198|ref|XP_004251489.1|/0/PREDICTED: bifunctional dihydroflavonol 4-reductase/flavanone 4-reductase-like [Solanum lycopersicum]
Solyc12g005910.1.1	Down	Down	660	96	11	15.96	1.79	-3.156429159	9.25E-19	1.64E-17	519	24	83.23	3.92	-4.408178078	1.10E-120	5.35E-119	B-cell receptor-associated protein 31-like containing protein (AHRD V1 ***- B6TG43_MAIZE); contains Interpro domain(s) IPR008417 B-cell receptor-associated 31-like	K14009|1|1e-65|247|pop:POPTR_732253|B-cell receptor-associated protein 31	GO:0031224//intrinsic component of membrane;GO:0043231//intracellular membrane-bounded organelle	-	GO:0015031//protein transport	gi|460412267|ref|XP_004251523.1|/4.18231e-115/PREDICTED: uncharacterized protein LOC101250189 [Solanum lycopersicum]
Solyc12g006800.1.1	Down	Down	1320	92	44	7.43	3.48	-1.094274905	1.96E-05	0.000111269	70	26	5.45	2.06	-1.403611892	8.08E-06	3.68E-05	Myb family transcription factor-like (AHRD V1 **-- Q6Z869_ORYSJ); contains Interpro domain(s) IPR006447 Myb-like DNA-binding region, SHAQKYF class	K14491|1|8e-11|66.6|zma:100285939|two-component response regulator ARR-B family	-	-	-	gi|460412386|ref|XP_004251582.1|/0/PREDICTED: uncharacterized protein LOC101267682 [Solanum lycopersicum]
Solyc12g006850.1.1	Down	Down	2652	103	52	4.08	2.02	-1.014213859	2.10E-05	0.000118356	633.03	35	24.2	1.36	-4.153328491	4.42E-141	2.47E-139	Potassium channel (AHRD V1 ***- Q9LEG6_SOLLC); contains Interpro domain(s) IPR002110 Ankyrin	K05391|1|2e-19|96.7|vvi:100246671|cyclic nucleotide gated channel, other eukaryote	GO:0031224//intrinsic component of membrane	GO:0005249//voltage-gated potassium channel activity;GO:0046873//metal ion transmembrane transporter activity;GO:0000166//nucleotide binding	GO:0048588//developmental cell growth;GO:0006970//response to osmotic stress;GO:0030001//metal ion transport	gi|350536663|ref|NP_001234258.1|/0/potassium channel [Solanum lycopersicum]
Solyc12g007030.1.1	Down	Down	1503	126	29	8.91	2.01	-2.14822993	2.67E-16	4.18E-15	78	27	5.32	1.87	-1.508387976	6.80E-07	3.50E-06	Aldehyde dehydrogenase 1 (AHRD V1 ***- C5I9X1_ARTAN); contains Interpro domain(s) IPR015590 Aldehyde dehydrogenase	K12355|1|0.0|757|rcu:RCOM_1053330|coniferyl-aldehyde dehydrogenase [EC:1.2.1.68]	-	GO:0016620//oxidoreductase activity, acting on the aldehyde or oxo group of donors, NAD or NADP as acceptor	GO:0008152//metabolic process	gi|460412424|ref|XP_004251601.1|/0/PREDICTED: aldehyde dehydrogenase family 2 member C4-like [Solanum lycopersicum]
Solyc12g007140.1.1	Down	Down	2235	59	19	2.78	0.88	-1.659509454	2.64E-06	1.73E-05	47	15	2.14	0.69	-1.63294253	5.02E-05	0.000207209	Genomic DNA chromosome 3 P1 clone MSD24 (AHRD V1 *-*- Q9LJ43_ARATH)	-	-	-	-	gi|460412449|ref|XP_004251611.1|/0/PREDICTED: uncharacterized protein LOC101251359 [Solanum lycopersicum]
Solyc12g008430.1.1	Down	Down	1770	487	34	29.12	1.99	-3.87117002	3.01E-106	2.74E-104	523	64	30.17	3.76	-3.004310129	4.49E-89	1.70E-87	Malic enzyme (AHRD V1 ***- Q006Q0_TOBAC); contains Interpro domain(s) IPR012302 Malic enzyme, NAD-binding	K00029|1|0.0|932|mtr:MTR_8g102620|malate dehydrogenase (oxaloacetate-decarboxylating)(NADP+) [EC:1.1.1.40]	-	GO:0016615//malate dehydrogenase activity;GO:0000166//nucleotide binding;GO:0043169//cation binding	GO:0043648//dicarboxylic acid metabolic process	gi|460412492|ref|XP_004251632.1|/0/PREDICTED: NADP-dependent malic enzyme-like [Solanum lycopersicum]
Solyc12g009560.1.1	Down	Down	1914	3072	745	169.62	40.25	-2.075245601	0	0	4134	1112	220.16	60.28	-1.868801053	0	0	F-box/LRR-repeat protein (AHRD V1 *-*- C0S347_PARBP); contains Interpro domain(s) IPR001810 Cyclin-like F-box	K14515|1|0.0|870|vvi:100267990|EIN3-binding F-box protein	-	-	-	gi|350538507|ref|NP_001234858.1|/0/EIN3-binding F-box protein 1 [Solanum lycopersicum]
Solyc12g009860.1.1	Down	Down	525	93	47	19.74	9.76	-1.016168937	5.43E-05	0.00028399	99	38	20.26	7.92	-1.355061839	2.21E-07	1.20E-06	Unknown Protein (AHRD V1)	-	-	-	-	gi|460412705|ref|XP_004251738.1|/1.27639e-26/PREDICTED: uncharacterized protein LOC101263976 [Solanum lycopersicum]
Solyc12g009870.1.1	Down	Down	1665	80	0	5.09	0.01	-8.991521846	3.40E-25	7.93E-24	34	0	2.09	0.01	-7.707359132	7.85E-11	5.70E-10	Leucine-rich repeat-like protein (AHRD V1 ***- Q6K620_ORYSJ); contains Interpro domain(s) IPR006553 Leucine-rich repeat, cysteine-containing subtype	K00924|1|6e-10|64.3|ath:AT1G75820|[EC:2.7.1.-];K13420|3|6e-07|54.3|pop:POPTR_1075175|LRR receptor-like serine/threonine-protein kinase FLS2 [EC:2.7.11.1]	-	-	-	gi|460394268|ref|XP_004242726.1|/0/PREDICTED: internalin-A-like [Solanum lycopersicum]
Solyc12g010400.1.1	Down	Down	378	585	239	177.58	70.99	-1.322781388	4.33E-36	1.46E-34	653	311	191.19	92.68	-1.044677117	1.69E-27	2.49E-26	Unknown Protein (AHRD V1)	-	-	-	-	gi|460412773|ref|XP_004251772.1|/3.24082e-57/PREDICTED: uncharacterized protein LOC101248846 [Solanum lycopersicum]
Solyc12g010410.1.1	Down	Down	990	118	9	12.83	0.96	-3.740342954	3.60E-26	8.75E-25	126	21	13.21	2.24	-2.560059829	2.76E-19	3.08E-18	Homeobox protein knotted-1-like 3 (AHRD V1 ***- B6T3D1_MAIZE); contains Interpro domain(s) IPR005541 KNOX2	-	GO:0043231//intracellular membrane-bounded organelle	GO:0003677//DNA binding;GO:0001071//nucleic acid binding transcription factor activity	GO:0006351//transcription, DNA-templated	gi|460412775|ref|XP_004251773.1|/5.35848e-170/PREDICTED: homeobox protein knotted-1-like 3-like [Solanum lycopersicum]
Solyc12g010820.1.1	Down	Down	1287	479	25	39.71	2.03	-4.289950728	1.82E-112	1.73E-110	173	23	13.83	1.87	-2.886690981	2.51E-29	3.90E-28	Group 3 late embryogenesis abundant protein (AHRD V1 *--- Q2N1E0_PHAVU); contains Interpro domain(s) IPR004238 Late embryogenesis abundant protein	-	-	-	-	gi|460413429|ref|XP_004252091.1|/0/PREDICTED: uncharacterized protein LOC101252059 [Solanum lycopersicum]
Solyc12g010920.1.1	Down	Down	519	382	0	82.07	0.01	-13.00263924	1.51E-117	1.52E-115	132	0	27.35	0.01	-11.41732512	5.73E-40	1.11E-38	Oleosin (AHRD V1 ***- Q8LGL8_OLEEU); contains Interpro domain(s) IPR000136 Oleosin	-	GO:0044464	-	-	gi|460412845|ref|XP_004251808.1|/9.06054e-54/PREDICTED: oleosin 5-like [Solanum lycopersicum]
Solyc12g010950.1.1	Down	Down	1041	157	56	16.2	5.66	-1.517119855	6.10E-13	7.89E-12	121.01	46	12.05	4.66	-1.370631286	7.58E-09	4.70E-08	Alcohol dehydrogenase zinc-containing (AHRD V1 **-- Q9A6R7_CAUCR); contains Interpro domain(s) IPR002085 Alcohol dehydrogenase superfamily, zinc-containing	K07119|1|5e-149|525|vvi:100256090|;K08070|5|1e-138|491|aly:ARALYDRAFT_909685|2-alkenal reductase [EC:1.3.1.74]	-	GO:0003824//catalytic activity;GO:0046914//transition metal ion binding	GO:0008152//metabolic process	gi|460412849|ref|XP_004251810.1|/0/PREDICTED: NADP-dependent alkenal double bond reductase P1-like [Solanum lycopersicum]
Solyc12g011370.1.1	Down	Down	1854	107	44	6.1	2.46	-1.310150927	1.05E-07	8.31E-07	109	25	6	1.4	-2.099535674	1.34E-13	1.15E-12	Amino acid transporter (AHRD V1 ***- C2SWS0_BACCE); contains Interpro domain(s) IPR015606 Cationic amino acid transporter	K03294|1|5e-138|489|sbi:SORBI_08g021380|basic amino acid/polyamine antiporter, APA family	GO:0031090//organelle membrane	GO:0015171//amino acid transmembrane transporter activity	GO:0006865//amino acid transport	gi|460412894|ref|XP_004251831.1|/0/PREDICTED: cationic amino acid transporter 8, vacuolar-like [Solanum lycopersicum]
Solyc12g013620.1.1	Down	Down	1050	4335	891	443.4	89.18	-2.313816665	0	0	4648	824	458.55	82.74	-2.47042219	0	0	NAC domain protein IPR003441 (AHRD V1 ***- B9N1K9_POPTR); contains Interpro domain(s) IPR003441 No apical meristem (NAM) protein	-	-	GO:0003676//nucleic acid binding	-	gi|350536069|ref|NP_001233972.1|/0/jasmonic acid 2 [Solanum lycopersicum]
Solyc12g014270.1.1	Down	Down	1608	40	3	2.64	0.19	-3.796466606	1.06E-09	1.05E-08	52	4	3.31	0.26	-3.670247689	9.00E-12	6.94E-11	Peptide-N4-(N-acetyl-beta-glucosaminyl)asparagine amidase A (AHRD V1 ***- B2W0X1_PYRTR)	-	GO:0005618//cell wall;GO:0031090//organelle membrane;GO:0043231//intracellular membrane-bounded organelle	GO:0016811//hydrolase activity, acting on carbon-nitrogen (but not peptide) bonds, in linear amides	-	gi|460413021|ref|XP_004251894.1|/0/PREDICTED: peptide-N4-(N-acetyl-beta-glucosaminyl)asparagine amidase A-like [Solanum lycopersicum]
Solyc12g015770.1.1	Down	Down	2328	201.21	35	9.1	1.55	-2.55359833	1.56E-30	4.36E-29	165	36.05	7.2	1.6	-2.169925001	1.15E-20	1.36E-19	Cellulose synthase (AHRD V1 ***- Q2HT16_MEDTR); contains Interpro domain(s) IPR005150 Cellulose synthase	K10999|1|5e-87|320|vvi:100248512|cellulose synthase A [EC:2.4.1.12]	-	GO:0016740//transferase activity	-	gi|460413505|ref|XP_004252128.1|/0/PREDICTED: uncharacterized protein LOC101268453 [Solanum lycopersicum]
Solyc12g041870.1.1	Down	Down	1080	56	0	5.56	0.01	-9.118941073	7.42E-18	1.26E-16	19	2	1.82	0.2	-3.185866545	0.000141503	0.000544964	Glutamine synthetase (AHRD V1 ***- A8WCU7_GOSRA); contains Interpro domain(s) IPR008146 Glutamine synthetase, catalytic region	K01915|1|3e-171|599|mtr:MTR_3g065250|glutamine synthetase [EC:6.3.1.2]	-	-	-	gi|460413822|ref|XP_004252277.1|/0/PREDICTED: glutamine synthetase cytosolic isozyme-like [Solanum lycopersicum]
Solyc12g042890.1.1	Down	Down	774	45.11	3	6.34	0.41	-3.950787026	4.34E-11	4.86E-10	92.04	10.54	12.48	1.45	-3.105493129	1.06E-17	1.11E-16	Acyl-protein thioesterase 2 (AHRD V1 **-- B6T1C9_MAIZE); contains Interpro domain(s) IPR003140 Phospholipase/carboxylesterase	K06130|1|7e-109|391|rcu:RCOM_0220610|lysophospholipase II [EC:3.1.1.5]	-	-	-	gi|460413914|ref|XP_004252320.1|/1.6832e-143/PREDICTED: acyl-protein thioesterase 2-like [Solanum lycopersicum]
Solyc12g043160.1.1	Down	Down	192	78	19	52	12.39	-2.069335436	3.65E-10	3.76E-09	127	43	81.66	28.14	-1.537007239	1.10E-10	7.88E-10	Unknown Protein (AHRD V1); contains Interpro domain(s) IPR015157 Translation machinery associated TMA7	-	-	-	-	gi|460413951|ref|XP_004252338.1|/1.08155e-07/PREDICTED: translation machinery-associated protein 7-like [Solanum lycopersicum]
Solyc12g044250.1.1	Down	Down	948	152	39	17.29	4.34	-1.994170921	1.04E-17	1.75E-16	297	29	32.58	3.24	-3.329920886	2.13E-56	5.48E-55	Glyoxylate/hydroxypyruvate reductase B (AHRD V1 **-- GHRB_ERWT9); contains Interpro domain(s) IPR006140 D-isomer specific 2-hydroxyacid dehydrogenase, NAD-binding	K15919|1|3e-129|459|vvi:100251492|hydroxypyruvate reductase 2	-	-	-	gi|460413965|ref|XP_004252345.1|/5.75219e-174/PREDICTED: glyoxylate/hydroxypyruvate reductase A HPR2-like [Solanum lycopersicum]
Solyc12g049420.1.1	Down	Down	657	133	51.99	22.22	8.5	-1.38632407	3.41E-10	3.54E-09	233	62	37.55	10.17	-1.884493229	5.02E-24	6.63E-23	Protein transport protein Sec22 (AHRD V1 **-- B0CRV5_LACBS); contains Interpro domain(s) IPR010908 Longin	K08517|1|5e-112|401|vvi:100258366|vesicle transport protein SEC22	-	-	-	gi|460414081|ref|XP_004252403.1|/2.2667e-121/PREDICTED: 25.3 kDa vesicle transport protein-like [Solanum lycopersicum]
Solyc12g056250.1.1	Down	Down	711	1298	412	199.49	61.96	-1.68690738	4.69E-111	4.40E-109	1989	286	294.85	43.15	-2.77254873	4.00E-307	4.48E-305	Glutathione S-transferase (AHRD V1 ***- Q9M558_EUPES); contains Interpro domain(s) IPR017933 Glutathione S-transferase/chloride channel, C-terminal	K00799|1|3e-88|322|rcu:RCOM_1686430|glutathione S-transferase [EC:2.5.1.18]	-	-	-	gi|460414461|ref|XP_004252589.1|/7.92794e-134/PREDICTED: glutathione S-transferase T1-like isoform 1 [Solanum lycopersicum]
Solyc12g056590.1.1	Down	Down	933	612	104	70.77	11.77	-2.588023599	4.51E-91	3.55E-89	2523	119	281.39	13.51	-4.380471479	0	0	Ethylene responsive transcription factor 2a (AHRD V1 *-*- C0J9I7_9ROSA); contains Interpro domain(s) IPR001471 Pathogenesis-related transcriptional factor and ERF, DNA-binding	K09286|1|5e-17|86.7|ath:AT1G43160|EREBP-like factor	-	-	-	gi|460414469|ref|XP_004252593.1|/2.24954e-98/PREDICTED: uncharacterized protein LOC101266612 isoform 1 [Solanum lycopersicum]
Solyc12g056770.1.1	Down	Down	771	90	41	12.7	5.66	-1.165954539	9.08E-06	5.44E-05	95	46	12.93	6.37	-1.021356998	5.11E-05	0.000210668	F-actin capping protein beta subunit family protein (AHRD V1 ***- D7KYY1_ARALY); contains Interpro domain(s) IPR001698 F-actin capping protein, beta subunit	K10365|1|5e-118|421|gmx:100795987|capping protein (actin filament) muscle Z-line, beta	-	-	-	gi|460414400|ref|XP_004252559.1|/2.95614e-132/PREDICTED: probable F-actin-capping protein subunit beta-like [Solanum lycopersicum]
Solyc12g062250.1.1	Down	Down	1722	156.66	71.99	9.64	4.33	-1.154666122	4.65E-09	4.35E-08	152.99	47.99	9.08	2.9	-1.646639397	6.74E-14	5.88E-13	5&apos-AMP-activated protein kinase beta-1 subunit (AHRD V1 *--- C6LYW2_GIALA); contains Interpro domain(s) IPR001478 PDZ/DHR/GLGF	K07199|1|5e-08|57.8|cre:CHLREDRAFT_187709|5'-AMP-activated protein kinase, regulatory beta subunit;K07200|2|7e-08|57.4|ota:Ot10g01900|5'-AMP-activated protein kinase, regulatory gamma subunit	GO:0009532//plastid stroma	-	GO:0005982//starch metabolic process	gi|460414623|ref|XP_004252666.1|/0/PREDICTED: phosphoglucan phosphatase LSF1, chloroplastic-like [Solanum lycopersicum]
Solyc12g077560.1.1	Down	Down	126	39	0	45.17	0.01	-12.1411492	1.17E-12	1.48E-11	29	0	32.4	0.01	-11.6617781	2.41E-09	1.55E-08	Unknown Protein (AHRD V1)	-	-	-	-	-
Solyc12g087980.1.1	Down	Down	1338	45	12	3.58	0.94	-1.929226926	5.61E-06	3.49E-05	47	7	3.61	0.55	-2.714495313	1.86E-08	1.12E-07	Hydroxycinnamoyl CoA quinate transferase 2 (AHRD V1 **-- D8L7F0_CYNSC); contains Interpro domain(s) IPR003480 Transferase	K13065|1|1e-13|76.3|pop:POPTR_784746|shikimate O-hydroxycinnamoyltransferase [EC:2.3.1.133]	GO:0043231//intracellular membrane-bounded organelle	-	GO:0006633//fatty acid biosynthetic process	gi|460414922|ref|XP_004252810.1|/0/PREDICTED: uncharacterized protein LOC101252161 [Solanum lycopersicum]
Solyc12g095750.1.1	Down	Down	1260	37	9	3.13	0.75	-2.061200156	1.80E-05	0.000102479	37	7	3.02	0.58	-2.380423744	4.08E-06	1.93E-05	Auxin efflux carrier family protein (AHRD V1 **** D7KJ74_ARALY); contains Interpro domain(s) IPR004776 Auxin efflux carrier	K07088|1|2e-93|340|pop:POPTR_853491|	-	-	GO:0006810//transport	gi|460415536|ref|XP_004253114.1|/0/PREDICTED: uncharacterized transporter YBR287W-like [Solanum lycopersicum]
Solyc12g096570.1.1	Down	Down	357	99	43	32.02	13.61	-1.234306241	1.10E-06	7.66E-06	236	21	73.63	6.67	-3.464535035	1.12E-46	2.46E-45	ARGOS (AHRD V1 ***- C7SFP7_SOLLC)	-	-	-	-	gi|350534936|ref|NP_001234679.1|/8.78419e-39/ARGOS [Solanum lycopersicum]
Solyc12g096920.1.1	Down	Down	2865	17	0	0.62	0.01	-5.95419631	6.26E-06	3.86E-05	27	0	0.95	0.01	-6.569855608	9.47E-09	5.81E-08	Cc-nbs-lrr, resistance protein	K13457|1|4e-99|361|rcu:RCOM_0742270|disease resistance protein RPM1	-	-	-	gi|460415661|ref|XP_004253176.1|/0/PREDICTED: probable disease resistance protein RF9-like [Solanum lycopersicum]
Solyc12g096930.1.1	Down	Down	738	216	0	31.92	0.01	-11.64024494	8.74E-67	5.13E-65	67	0	9.55	0.01	-9.899356923	1.21E-20	1.43E-19	Caleosin (AHRD V1 ***- Q9SQ57_SESIN); contains Interpro domain(s) IPR007736 Caleosin related	-	GO:0031224//intrinsic component of membrane;GO:0009532//plastid stroma	GO:0046872//metal ion binding;GO:0016705//oxidoreductase activity, acting on paired donors, with incorporation or reduction of molecular oxygen;GO:0004497//monooxygenase activity;GO:0008374//O-acyltransferase activity	GO:0006633//fatty acid biosynthetic process;GO:0006996//organelle organization;GO:0009725//response to hormone;GO:0003006//developmental process involved in reproduction;GO:0006950//response to stress;GO:0046471//phosphatidylglycerol metabolic process	gi|460415350|ref|XP_004253022.1|/5.0084e-134/PREDICTED: peroxygenase-like [Solanum lycopersicum]
Solyc12g098130.1.1	Down	Down	408	227	0	63.34	0.01	-12.62890115	3.78E-70	2.29E-68	66	0	17.76	0.01	-10.79441587	2.40E-20	2.79E-19	Unknown Protein (AHRD V1)	-	-	-	-	gi|255560247|ref|XP_002521141.1|/1.98736e-06/conserved hypothetical protein [Ricinus communis]
Solyc12g098900.1.1	Down	Down	786	255	1	35.27	0.14	-7.976870938	1.35E-76	9.12E-75	87	2	11.61	0.27	-5.426264755	1.38E-23	1.80E-22	Late embryogenesis abundant protein D-29 (AHRD V1 *-*- LEA29_GOSHI)	-	-	-	-	gi|460415216|ref|XP_004252956.1|/4.79585e-85/PREDICTED: late embryogenesis abundant protein D-29-like [Solanum lycopersicum]
Solyc12g099120.1.1	Down	Down	744	38	4	5.57	0.57	-3.288643503	2.11E-08	1.83E-07	58.35	6	8.25	0.86	-3.261985554	7.83E-12	6.06E-11	MYB transcription factor (AHRD V1 *-*- Q39550_CRAPL); contains Interpro domain(s) IPR015495 Myb transcription factor	K09422|1|6e-72|268|pop:POPTR_564352|myb proto-oncogene protein, plant	GO:0043231//intracellular membrane-bounded organelle	GO:0003676//nucleic acid binding	GO:0009725//response to hormone;GO:0006970//response to osmotic stress;GO:0051707//response to other organism	gi|350539217|ref|NP_001234125.1|/8.02764e-132/ABA-induced MYB transcription factor [Solanum lycopersicum]
Solyc00g009650.1.1	Up	Up	318	19.42	73.95	7.15	26.65	1.898120386	1.41E-08	1.25E-07	16.99	111.81	6.03	40.42	2.744839414	2.77E-19	3.10E-18	Unknown Protein (AHRD V1)	-	-	-	-	-
Solyc00g174340.1.1	Up	Up	480	2069.79	19442.69	483.8	4447.09	3.200378928	0	0	927.67	14802.9	209.14	3396.97	4.021707555	0	0	Pathogenesis-related protein 1b (AHRD V1 ***- Q941G6_SOLTU); contains Interpro domain(s) IPR018244 Allergen V5/Tpx-1 related, conserved site	K13449|1|8e-59|223|vvi:100258414|pathogenesis-related protein 1	-	-	GO:0006952//defense response;GO:0001906//cell killing	gi|350537861|ref|NP_001234314.1|/1.4678e-94/pathogenesis-related leaf protein 6 precursor [Solanum lycopersicum]
Solyc01g008400.2.1	Up	Up	241	50	146	25.35	72.42	1.51440243	8.21E-12	9.74E-11	59	148	28.85	73.66	1.352310078	1.64E-10	1.16E-09	Unknown Protein (AHRD V1)	-	-	-	-	-
Solyc01g008420.2.1	Up	Up	1877	130	677	7.32	37.31	2.349646807	1.34E-87	1.02E-85	107	523	5.81	28.92	2.315457484	1.79E-68	5.41E-67	Mate efflux family protein (AHRD V1 **-- D7KHQ9_ARALY); contains Interpro domain(s) IPR002528 Multi antimicrobial extrusion protein MatE	-	-	GO:0022857//transmembrane transporter activity	GO:0006810//transport	gi|460365261|ref|XP_004228522.1|/0/PREDICTED: MATE efflux family protein 1-like [Solanum lycopersicum]
Solyc01g008510.2.1	Up	Up	623	13	99	2.3	17.12	2.895976935	2.19E-17	3.62E-16	3	36	0.51	6.25	3.615287038	1.45E-08	8.78E-08	Photosystem II 5 kDa protein, chloroplastic (AHRD V1 *-*- PST2_GOSHI)	-	-	-	-	gi|460366017|ref|XP_004228890.1|/6.43593e-43/PREDICTED: photosystem II 5 kDa protein, chloroplastic-like [Solanum lycopersicum]
Solyc01g008620.2.1	Up	Up	1224	3	71	0.26	6.07	4.545112988	7.89E-18	1.34E-16	1	182	0.08	15.6	7.607330314	3.13E-54	7.80E-53	Beta-1 3-glucanase (AHRD V1 ***- Q9SYX6_TOBAC); contains Interpro domain(s) IPR000490 Glycoside hydrolase, family 17	-	GO:0031012//extracellular matrix	GO:0043167//ion binding;GO:0008422//beta-glucosidase activity	GO:0033554//cellular response to stress;GO:0044238	gi|350539834|ref|NP_001234798.1|/0/glucan endo-1,3-beta-glucosidase A precursor [Solanum lycopersicum]
Solyc01g010650.2.1	Up	Up	1424	331	864.95	24.73	63.24	1.354575128	6.08E-53	2.86E-51	300.97	878.51	21.69	64.44	1.570926441	1.66E-68	5.04E-67	UDP-galactose transporter 3 (AHRD V1 **** D7KBJ4_ARALY); contains Interpro domain(s) IPR013657 UAA transporter	K15275|1|3e-172|603|mtr:MTR_5g038900|solute carrier family 35 (UDP-galactose transporter), member B1	GO:0031224//intrinsic component of membrane;GO:0031090//organelle membrane	GO:0015165//pyrimidine nucleotide-sugar transmembrane transporter activity	GO:0015785//UDP-galactose transport;GO:0006984//ER-nucleus signaling pathway	gi|460364997|ref|XP_004228392.1|/0/PREDICTED: UDP-galactose/UDP-glucose transporter 3-like [Solanum lycopersicum]
Solyc01g014530.2.1	Up	Up	986	23.31	60.96	2.54	6.51	1.357829046	6.22E-05	0.000322078	10.09	70.81	1.06	7.59	2.840035621	1.06E-12	8.58E-12	Receptor like kinase (Fragment) (AHRD V1 *-*- A6N110_ORYSI)	-	-	GO:0005488//binding;GO:0016301//kinase activity	-	gi|460365870|ref|XP_004228819.1|/8.34692e-89/PREDICTED: G-type lectin S-receptor-like serine/threonine-protein kinase RLK1-like [Solanum lycopersicum]
Solyc01g058510.1.1	Up	Up	264	64.36	183.32	29.33	81.74	1.478665172	4.57E-14	6.31E-13	75.7	210.85	33.27	94.33	1.503494801	1.19E-16	1.18E-15	Unknown Protein (AHRD V1)	-	-	-	-	-
Solyc01g059990.2.1	Up	Up	13167	943.92	2916.08	7.45	22.53	1.596534983	9.77E-223	1.93E-220	563.27	2096.41	4.29	16.25	1.921390165	2.87E-212	2.33E-210	Serine/threonine-protein phosphatase 7 long form homolog (AHRD V1 *--- PPP7L_ARATH); contains Interpro domain(s) IPR019557 Aminotransferase-like, plant mobile domain	-	GO:0043231//intracellular membrane-bounded organelle	GO:0043167//ion binding;GO:0008422//beta-glucosidase activity	GO:0044238;GO:0006950//response to stress	gi|460366415|ref|XP_004229077.1|/0/PREDICTED: uncharacterized protein LOC101244610 [Solanum lycopersicum]
Solyc01g060020.2.1	Up	Up	1434	813.59	2236.71	60.35	162.36	1.427770569	1.84E-145	2.35E-143	579.49	1723.03	41.46	125.48	1.597665413	1.43E-135	7.85E-134	Beta-glucanase (AHRD V1 ***- Q53X08_NICPL); contains Interpro domain(s) IPR000490 Glycoside hydrolase, family 17	-	GO:0043231//intracellular membrane-bounded organelle	GO:0043167//ion binding;GO:0008422//beta-glucosidase activity	GO:0044238;GO:0006950//response to stress	gi|350537435|ref|NP_001234805.1|/0/glucan endo-1,3-beta-glucosidase B precursor [Solanum lycopersicum]
Solyc01g060130.2.1	Up	Up	974	218	745	24.11	80.61	1.741327171	1.08E-65	6.27E-64	211	539	22.5	58.51	1.378758217	2.49E-35	4.44E-34	ADP-ribosylation factor-like protein 3 (AHRD V1 **-- ARL3_CAEEL); contains Interpro domain(s) IPR006687 GTP-binding protein SAR1	K07953|1|3e-100|363|ath:AT3G62560|GTP-binding protein SAR1 [EC:3.6.5.-]	GO:0043231//intracellular membrane-bounded organelle	GO:0032561//guanyl ribonucleotide binding	GO:0015031//protein transport	gi|350539267|ref|NP_001234640.1|/8.73454e-109/GTP-binding protein SAR2 [Solanum lycopersicum]
Solyc01g067380.2.1	Up	Up	1623	407	908	26.59	58.06	1.126660795	4.34E-42	1.70E-40	180	626	11.34	40.16	1.824338629	2.35E-60	6.39E-59	Lipase (AHRD V1 ***- B6V3M3_9ROSI); contains Interpro domain(s) IPR002921 Lipase, class 3	K01058|1|7e-13|73.9|pop:POPTR_918082|phospholipase A1 [EC:3.1.1.32]	GO:0043231//intracellular membrane-bounded organelle	GO:0004091	GO:0044238	gi|460366695|ref|XP_004229215.1|/0/PREDICTED: lipase-like [Solanum lycopersicum]
Solyc01g079880.2.1	Up	Up	1132	859	2383	81.29	220.66	1.440675336	6.62E-157	9.13E-155	528	2927	48.19	271.92	2.496376561	0	0	Asparagine synthetase (AHRD V1 *--- Q9ZST6_ARATH)	K01953|1|3e-11|67.8|ppp:PHYPADRAFT_173106|asparagine synthase (glutamine-hydrolysing) [EC:6.3.5.4]	GO:0016020//membrane	-	GO:0009725//response to hormone;GO:0010038//response to metal ion	gi|460367130|ref|XP_004229428.1|/1.73956e-130/PREDICTED: stem-specific protein TSJT1-like [Solanum lycopersicum]
Solyc01g080490.2.1	Up	Up	837	2	23	0.26	2.91	3.484435625	1.33E-05	7.77E-05	7	32	0.87	4.07	2.225941488	3.36E-05	0.000142426	Genomic DNA chromosome 5 P1 clone MCL19 (AHRD V1 ***- Q9FNL3_ARATH); contains Interpro domain(s) IPR007770 Protein of unknown function DUF679	-	GO:0000325//plant-type vacuole	-	-	gi|460367230|ref|XP_004229478.1|/2.46091e-98/PREDICTED: uncharacterized protein LOC101268223 [Solanum lycopersicum]
Solyc01g088650.2.1	Up	Up	1841	208	526	11.95	29.57	1.307123625	2.79E-31	8.02E-30	164	369	9.09	20.81	1.194924766	4.26E-20	4.91E-19	Dolichyl pyrophosphate Glc1Man9GlcNAc2 alpha-1 3-glucosyltransferase (AHRD V1 **** C5FMG1_NANOT); contains Interpro domain(s) IPR004856 Glycosyltransferase, ALG6/ALG8	K03849|1|0.0|661|vvi:100253120|alpha-1,3-glucosyltransferase [EC:2.4.1.265]	GO:0016020//membrane;GO:0043231//intracellular membrane-bounded organelle	GO:0016757//transferase activity, transferring glycosyl groups	-	gi|460367709|ref|XP_004229713.1|/0/PREDICTED: probable dolichyl pyrophosphate Glc1Man9GlcNAc2 alpha-1,3-glucosyltransferase-like isoform 1 [Solanum lycopersicum]
Solyc01g091130.2.1	Up	Up	1940	131	325.93	7.13	17.37	1.284623772	2.49E-19	4.58E-18	111.96	355.89	5.88	19.03	1.694387501	6.55E-32	1.07E-30	Nitroreductase (AHRD V1 ***- Q2WAQ2_MAGSA); contains Interpro domain(s) IPR000415 Nitroreductase-like	-	GO:0009536//plastid	GO:0046914//transition metal ion binding;GO:0016651//oxidoreductase activity, acting on NAD(P)H	-	gi|460367888|ref|XP_004229802.1|/0/PREDICTED: uncharacterized protein LOC101249301 [Solanum lycopersicum]
Solyc01g091260.2.1	Up	Up	1020	77	168	8.12	17.33	1.093720022	1.20E-08	1.07E-07	60	147	6.1	15.21	1.318139005	4.21E-10	2.88E-09	AT2G45380 protein (Fragment) (AHRD V1 *-*- B9DGW8_ARATH)	-	-	-	-	gi|460367902|ref|XP_004229809.1|/1.48921e-130/PREDICTED: uncharacterized protein LOC101251327 [Solanum lycopersicum]
Solyc01g095010.2.1	Up	Up	1449	108	275	7.93	19.75	1.316459882	2.82E-17	4.66E-16	104	210	7.36	15.13	1.039634316	6.38E-10	4.32E-09	Diacylglycerol kinase catalytic region (AHRD V1 **** D0LGX1_HALO1); contains Interpro domain(s) IPR001206 Diacylglycerol kinase, catalytic region	K07029|1|1e-138|491|vvi:100246487|	GO:0043231//intracellular membrane-bounded organelle	GO:0016301//kinase activity	GO:0007186//G-protein coupled receptor signaling pathway;GO:0006796//phosphate-containing compound metabolic process	gi|460368110|ref|XP_004229912.1|/0/PREDICTED: diacylglycerol kinase-like [Solanum lycopersicum]
Solyc01g095960.2.1	Up	Up	1573	0	133	0.01	8.78	9.77807713	3.94E-40	1.49E-38	3	81	0.2	5.37	4.746850183	2.67E-21	3.23E-20	Diacylglycerol O-acyltransferase (AHRD V1 ***- A5UW30_ROSS1); contains Interpro domain(s) IPR009721 Protein of unknown function DUF1298	K15406|1|4e-81|300|aly:ARALYDRAFT_330267|wax-ester synthase / diacylglycerol O-acyltransferase [EC:2.3.1.75 2.3.1.20]	-	-	-	gi|460370771|ref|XP_004231223.1|/0/PREDICTED: O-acyltransferase WSD1-like [Solanum lycopersicum]
Solyc01g097270.2.1	Up	Up	1009	570	1904.99	60.76	198.71	1.709470703	1.03E-160	1.48E-158	391	985.99	40.2	103.19	1.360035761	8.68E-62	2.41E-60	Chitinase (Fragment) (AHRD V1 *--- Q38777_ALLSA); contains Interpro domain(s) IPR000726 Glycoside hydrolase, family 19, catalytic IPR001153 Barwin	K01183|1|3e-14|77.4|aly:ARALYDRAFT_318019|chitinase [EC:3.2.1.14]	-	GO:0030247//polysaccharide binding	GO:0006952//defense response	gi|460368474|ref|XP_004230091.1|/1.67591e-118/PREDICTED: wound-induced protein WIN2 [Solanum lycopersicum]
Solyc01g097430.2.1	Up	Up	2702	71	234	2.76	8.91	1.690757165	6.87E-21	1.34E-19	37	218	1.39	8.32	2.581498645	2.57E-33	4.36E-32	ABC transporter G family member 2 (AHRD V1 *-*- AB2G_ARATH); contains Interpro domain(s) IPR013525 ABC-2 type transporter	K12843|1|2e-66|252|vvi:100248403|U4/U6 small nuclear ribonucleoprotein PRP3;K05681|3|1e-34|146|cme:CMS467C|ATP-binding cassette, subfamily G (WHITE), member 2	GO:0043231//intracellular membrane-bounded organelle	GO:0017111//nucleoside-triphosphatase activity;GO:0000166//nucleotide binding	GO:0044237//cellular metabolic process	gi|460370795|ref|XP_004231234.1|/0/PREDICTED: ABC transporter G family member 1-like [Solanum lycopersicum]
Solyc01g097790.2.1	Up	Up	1337	98	215	7.81	16.77	1.102488235	8.59E-11	9.37E-10	75	172	5.77	13.46	1.222035186	1.84E-10	1.29E-09	AT5G28150-like protein (Fragment) (AHRD V1 *-*- D6PS16_9BRAS); contains Interpro domain(s) IPR008586 Protein of unknown function DUF868, plant	-	-	-	-	gi|460368529|ref|XP_004230118.1|/1.06646e-177/PREDICTED: uncharacterized protein LOC101268432 [Solanum lycopersicum]
Solyc01g099600.2.1	Up	Up	1516	602	1440	42.18	98.73	1.226929432	4.81E-75	3.14E-73	448	1103	30.28	75.88	1.325354473	1.78E-66	5.28E-65	Copper chaperone (AHRD V1 *--- B6TJ24_MAIZE); contains Interpro domain(s) IPR006121 Heavy metal transport/detoxification protein	K07213|1|5e-10|64.3|aly:ARALYDRAFT_486064|copper chaperone	-	GO:0043169//cation binding	GO:0006812//cation transport	gi|460368756|ref|XP_004230231.1|/2.46993e-157/PREDICTED: uncharacterized protein LOC101251625 [Solanum lycopersicum]
Solyc01g100020.2.1	Up	Up	3603	1	33	0.03	0.94	4.969626351	3.00E-09	2.85E-08	8	30	0.22	0.86	1.966833136	0.000239754	0.000893384	Phospholipase D (AHRD V1 **** A3KH17_ARATH); contains Interpro domain(s) IPR016555 Phospholipase D, eukaryota	K01115|1|0.0|1481|vvi:100261987|phospholipase D [EC:3.1.4.4]	-	GO:0016491//oxidoreductase activity;GO:0004620//phospholipase activity	GO:0008152//metabolic process;GO:0048513//organ development;GO:0009267//cellular response to starvation	gi|460370904|ref|XP_004231288.1|/0/PREDICTED: phospholipase D p1-like [Solanum lycopersicum]
Solyc01g100370.2.1	Up	Up	1911	1355	6087	74.94	329.41	2.136076469	0	0	2126	6325	113.4	343.41	1.598511411	0	0	Universal stress protein (AHRD V1 ***- B6SNQ1_MAIZE); contains Interpro domain(s) IPR006016 UspA	K06674|1|1e-07|56.6|vcn:VOLCADRAFT_106052|structural maintenance of chromosome 2	-	-	GO:0050896//response to stimulus	gi|460368889|ref|XP_004230297.1|/5.00802e-89/PREDICTED: universal stress protein MJ0531-like isoform 2 [Solanum lycopersicum]
Solyc01g104110.2.1	Up	Up	1364	284.89	704	22.25	53.8	1.273800837	5.83E-40	2.18E-38	279	868.83	21.01	66.61	1.66466262	3.81E-73	1.24E-71	Legumin 11S-globulin (AHRD V1 **-- Q39770_GINBI); contains Interpro domain(s) IPR011051 Cupin, RmlC-type	-	-	-	-	gi|460369282|ref|XP_004230492.1|/0/PREDICTED: 12S seed storage protein CRU2-like [Solanum lycopersicum]
Solyc01g104690.2.1	Up	Up	502	47	134	10.47	29.2	1.479706927	1.23E-10	1.32E-09	67	163	14.39	35.64	1.308430745	6.16E-11	4.49E-10	Unknown Protein (AHRD V1)	-	-	-	GO:0009628//response to abiotic stimulus	gi|460369609|ref|XP_004230650.1|/2.86535e-38/PREDICTED: uncharacterized protein LOC101251932 [Solanum lycopersicum]
Solyc01g104740.2.1	Up	Up	898	37	141	4.45	16.6	1.899306	3.32E-15	4.89E-14	46	214	5.34	25.28	2.243084816	6.18E-28	9.16E-27	Multiprotein bridging factor 1 (AHRD V1 ***- C8C4P8_WHEAT); contains Interpro domain(s) IPR013729 Multiprotein bridging factor 1, N-terminal	K03627|1|2e-43|174|rcu:RCOM_1053340|putative transcription factor	GO:0031981//nuclear lumen	GO:0003712//transcription cofactor activity;GO:0001071//nucleic acid binding transcription factor activity;GO:0003677//DNA binding	GO:0000160//phosphorelay signal transduction system;GO:0009725//response to hormone;GO:0006355//regulation of transcription, DNA-templated;GO:0006950//response to stress	gi|350535769|ref|NP_001234468.1|/2.58256e-64/ethylene-responsive transcriptional coactivator [Solanum lycopersicum]
Solyc01g106620.2.1	Up	Up	896	1429	6011	172.35	709.44	2.041339377	0	0	1096	3921	127.5	464.29	1.864528961	0	0	Pathogenesis-related protein 1a (AHRD V1 **-- Q00MX6_MALDO); contains Interpro domain(s) IPR018244 Allergen V5/Tpx-1 related, conserved site	K13449|1|8e-62|235|rcu:RCOM_1381930|pathogenesis-related protein 1	-	-	GO:0006950//response to stress	gi|350538759|ref|NP_001234358.1|/1.10732e-107/PR1 protein precursor [Solanum lycopersicum]
Solyc01g106630.2.1	Up	Up	893	1252	4290	151.53	508.09	1.745480622	0	0	755	3486	88.14	414.23	2.232563241	0	0	Unknown Protein (AHRD V1)	K13449|1|8e-62|235|rcu:RCOM_1381930|pathogenesis-related protein 1	-	-	GO:0006950//response to stress	gi|350538759|ref|NP_001234358.1|/1.10095e-107/PR1 protein precursor [Solanum lycopersicum]
Solyc01g108020.2.1	Up	Up	899	156	567	18.75	66.69	1.830579853	7.01E-54	3.34E-52	149	382	17.27	45.08	1.384219433	1.20E-25	1.66E-24	Thioredoxin m (AHRD V1 ***- B9HS17_POPTR); contains Interpro domain(s) IPR015467 Thioredoxin, core	K03671|1|5e-27|119|pop:POPTR_263504|thioredoxin 1	GO:0009532//plastid stroma	GO:0015036//disulfide oxidoreductase activity;GO:0030234//enzyme regulator activity	GO:2000026//regulation of multicellular organismal development;GO:0018904;GO:0010496//intercellular transport;GO:0019725//cellular homeostasis;GO:0044093;GO:0007154//cell communication	gi|460369857|ref|XP_004230773.1|/1.67191e-87/PREDICTED: thioredoxin M3, chloroplastic-like [Solanum lycopersicum]
Solyc02g021790.1.1	Up	Up	1872	12.95	145.74	0.73	8.05	3.463020414	8.43E-30	2.31E-28	2	94.64	0.11	5.25	5.576741994	2.69E-26	3.80E-25	Unknown Protein (AHRD V1)	-	-	-	-	gi|460393856|ref|XP_004242524.1|/7.89649e-47/PREDICTED: uncharacterized protein LOC101258077 [Solanum lycopersicum]
Solyc02g023930.1.1	Up	Up	210	7	36	4.18	21.05	2.332245386	7.37E-06	4.49E-05	3	43	1.73	25.22	3.865724333	1.73E-10	1.22E-09	Unknown Protein (AHRD V1)	-	-	-	-	-
Solyc02g063160.2.1	Up	Up	1397	29.57	104.43	2.25	7.79	1.791698327	6.01E-11	6.66E-10	25.84	69.58	1.9	5.2	1.452512205	2.87E-06	1.37E-05	Lipase-like protein (AHRD V1 **-- Q9LF16_ARATH); contains Interpro domain(s) IPR000073 Alpha/beta hydrolase fold-1	-	-	GO:0004091	-	gi|460375392|ref|XP_004233490.1|/0/PREDICTED: monoglyceride lipase-like [Solanum lycopersicum]
Solyc02g063460.1.1	Up	Up	669	73	173	11.96	27.75	1.214270382	3.31E-10	3.44E-09	61	133	9.64	21.4	1.150505745	9.60E-08	5.38E-07	Os08g0119500 protein (Fragment) (AHRD V1 *-*- Q0J8C9_ORYSJ)	-	-	-	-	gi|460372321|ref|XP_004231979.1|/1.04453e-52/PREDICTED: uncharacterized protein LOC101253848 [Solanum lycopersicum]
Solyc02g067440.2.1	Up	Up	1182	14	162	1.27	14.35	3.498150335	1.16E-32	3.46E-31	25	86	2.18	7.64	1.809244503	1.87E-09	1.22E-08	Cupin RmlC-type (AHRD V1 **-- B4F886_MAIZE); contains Interpro domain(s) IPR012864 Protein of unknown function DUF1637	K10712|1|5e-90|329|vvi:100266451|cysteamine dioxygenase [EC:1.13.11.19]	-	-	-	gi|460375112|ref|XP_004233351.1|/5.14547e-157/PREDICTED: 2-aminoethanethiol dioxygenase-like [Solanum lycopersicum]
Solyc02g067580.2.1	Up	Up	686	361	992	57.62	154.93	1.426974963	1.75E-65	1.01E-63	378	1323	58.19	207.31	1.832946558	2.09E-126	1.07E-124	B12D-like protein (AHRD V1 ***- D2XQY6_WOLAR); contains Interpro domain(s) IPR010530 B12D	-	-	-	-	gi|460375088|ref|XP_004233340.1|/8.98035e-47/PREDICTED: uncharacterized protein LOC101261386 [Solanum lycopersicum]
Solyc02g069430.2.1	Up	Up	1698	1448.68	3218.61	90.39	196.51	1.120367651	2.01E-143	2.52E-141	1364.89	2896.82	82.14	177.44	1.111174418	2.54E-130	1.32E-128	Phospholipid-transporting ATPase (AHRD V1 **** C1HB29_PARBA); contains Interpro domain(s) IPR001757 ATPase, P-type, K/Mg/Cd/Cu/Zn/Na/Ca/Na/H-transporter	K01530|1|0.0|714|vvi:100264967|phospholipid-translocating ATPase [EC:3.6.3.1]	GO:0031224//intrinsic component of membrane	GO:0042625//ATPase activity, coupled to transmembrane movement of ions;GO:0046914//transition metal ion binding;GO:0005548//phospholipid transporter activity;GO:0032559	GO:0009206;GO:0006869//lipid transport	gi|460374806|ref|XP_004233200.1|/0/PREDICTED: LOW QUALITY PROTEIN: putative phospholipid-transporting ATPase 7-like [Solanum lycopersicum]
Solyc02g070690.1.1	Up	Up	600	30	104	5.52	18.72	1.761840263	1.36E-10	1.45E-09	10	93	1.77	16.8	3.246639968	1.39E-18	1.50E-17	C2 domain-containing protein (AHRD V1 ***- D7LFS6_ARALY); contains Interpro domain(s) IPR018029 C2 membrane targeting protein	-	-	-	-	gi|255557343|ref|XP_002519702.1|/7.71904e-51/conserved hypothetical protein [Ricinus communis]
Solyc02g077670.2.1	Up	Up	1673	540	1523	34.21	94.41	1.464521575	1.94E-103	1.71E-101	501	1905	30.61	118.47	1.952446824	3.54E-197	2.68E-195	Chaperone protein dnaJ 2 (AHRD V1 ***- DNAJ2_ARATH); contains Interpro domain(s) IPR003095 Heat shock protein DnaJ	K09510|1|1e-138|491|rcu:RCOM_1673240|DnaJ homolog subfamily B member 4	-	GO:0005515//protein binding	GO:0044267//cellular protein metabolic process	gi|460374243|ref|XP_004232921.1|/9.25579e-169/PREDICTED: dnaJ homolog subfamily B member 13-like [Solanum lycopersicum]
Solyc02g077790.1.1	Up	Up	171	14	75	10.79	56.57	2.390342306	3.50E-11	3.94E-10	18	67	13.38	50.7	1.921907631	3.41E-08	2.00E-07	Unknown Protein (AHRD V1); contains Interpro domain(s) IPR016177 DNA-binding, integrase-type	-	-	-	-	-
[truncated: 139 more rows]
